# Supplementary material for: A Comprehensive Prognostic and Immune Analysis of SLC41A3 in Pan-Cancer
Source: Front Oncol. 2021 Jan 14;10:586414. doi: 10.3389/fonc.2020.586414 (PMC7841432; doi:10.3389/fonc.2020.586414)
Supplement: Supplementary file 1 [file DataSheet_1.csv]

	Adipose Tissue	Adrenal Gland	Bladder	Blood	Blood Vessel	Brain	Breast	Cervix Uteri	Colon	Esophagus	Fallopian Tube	Heart	Kidney	Liver	Lung	Muscle	Nerve	Ovary	Pancreas	Pituitary	Prostate	Salivary Gland	Skin	Small Intestine	Spleen	Stomach	Testis	Thyroid	Uterus
Adrenal Gland	1.08661E-51	NA	NA	NA	NA	NA	NA	NA	NA	NA	NA	NA	NA	NA	NA	NA	NA	NA	NA	NA	NA	NA	NA	NA	NA	NA	NA	NA	NA
Bladder	0.013010937	0.005293749	NA	NA	NA	NA	NA	NA	NA	NA	NA	NA	NA	NA	NA	NA	NA	NA	NA	NA	NA	NA	NA	NA	NA	NA	NA	NA	NA
Blood	1.487E-303	3.0938E-127	1.69336E-14	NA	NA	NA	NA	NA	NA	NA	NA	NA	NA	NA	NA	NA	NA	NA	NA	NA	NA	NA	NA	NA	NA	NA	NA	NA	NA
Blood Vessel	0	7.31582E-45	2.71195E-10	0	NA	NA	NA	NA	NA	NA	NA	NA	NA	NA	NA	NA	NA	NA	NA	NA	NA	NA	NA	NA	NA	NA	NA	NA	NA
Brain	8.80711E-23	4.13998E-07	0.889974494	0	9.9515E-150	NA	NA	NA	NA	NA	NA	NA	NA	NA	NA	NA	NA	NA	NA	NA	NA	NA	NA	NA	NA	NA	NA	NA	NA
Breast	1.86729E-13	1.62062E-19	0.572832358	1.6754E-184	2.8571E-146	0.039957441	NA	NA	NA	NA	NA	NA	NA	NA	NA	NA	NA	NA	NA	NA	NA	NA	NA	NA	NA	NA	NA	NA	NA
Cervix Uteri	1.38785E-10	3.99965E-06	8.91354E-06	1.91897E-13	0.744072967	0.00013359	2.18005E-09	NA	NA	NA	NA	NA	NA	NA	NA	NA	NA	NA	NA	NA	NA	NA	NA	NA	NA	NA	NA	NA	NA
Colon	2.23526E-49	9.59788E-79	8.96653E-07	9.4496E-198	7.4935E-299	3.62769E-70	6.3165E-59	1.45683E-11	NA	NA	NA	NA	NA	NA	NA	NA	NA	NA	NA	NA	NA	NA	NA	NA	NA	NA	NA	NA	NA
Esophagus	5.23511E-50	4.15374E-82	4.60168E-06	8.1394E-281	0	4.80661E-88	3.35466E-59	2.30784E-11	0.003256263	NA	NA	NA	NA	NA	NA	NA	NA	NA	NA	NA	NA	NA	NA	NA	NA	NA	NA	NA	NA
Fallopian Tube	2.66278E-06	0.091324534	0.002425305	2.36875E-07	0.110508659	0.032643574	0.000140944	0.047700126	3.74706E-07	5.14062E-07	NA	NA	NA	NA	NA	NA	NA	NA	NA	NA	NA	NA	NA	NA	NA	NA	NA	NA	NA
Heart	7.8851E-250	4.06E-117	1.08009E-13	2.98913E-83	0	8.4111E-230	4.2704E-160	4.77952E-13	1.5909E-108	5.5564E-183	2.46632E-07	NA	NA	NA	NA	NA	NA	NA	NA	NA	NA	NA	NA	NA	NA	NA	NA	NA	NA
Kidney	7.24332E-18	7.43027E-29	1.78613E-06	1.69327E-23	1.07649E-49	7.70591E-20	1.49555E-21	2.86833E-10	1.01749E-07	2.45611E-10	5.32543E-06	0.101256323	NA	NA	NA	NA	NA	NA	NA	NA	NA	NA	NA	NA	NA	NA	NA	NA	NA
Liver	5.636E-125	4.21045E-80	3.85324E-14	0.605015818	5.2143E-128	2.898E-127	5.8015E-100	4.78131E-13	4.3115E-111	1.9893E-126	3.72742E-07	2.87317E-69	4.73501E-32	NA	NA	NA	NA	NA	NA	NA	NA	NA	NA	NA	NA	NA	NA	NA	NA
Lung	4.69801E-09	1.51258E-57	0.000311271	3.3578E-202	3.642E-233	7.93118E-27	5.87423E-26	8.18072E-11	1.14736E-16	1.32639E-12	7.62209E-07	3.0427E-165	1.61168E-13	7.8925E-107	NA	NA	NA	NA	NA	NA	NA	NA	NA	NA	NA	NA	NA	NA	NA
Muscle	5.79841E-11	1.84649E-51	0.000780173	3.6751E-231	1.333E-258	2.34527E-31	7.63107E-25	3.02232E-10	8.91629E-14	3.53072E-09	7.45489E-06	8.2109E-177	6.42688E-14	1.6155E-115	0.176579132	NA	NA	NA	NA	NA	NA	NA	NA	NA	NA	NA	NA	NA	NA
Nerve	6.00775E-57	2.08254E-19	0.605832865	6.6295E-241	2.9993E-189	0.208028098	8.86825E-05	1.62658E-09	1.6466E-136	9.3199E-155	2.89843E-05	1.6675E-227	1.18305E-28	8.0687E-110	1.26458E-85	2.66239E-71	NA	NA	NA	NA	NA	NA	NA	NA	NA	NA	NA	NA	NA
Ovary	9.4681E-103	4.95037E-61	2.20087E-13	2.7276E-100	5.30324E-40	1.52064E-60	1.33561E-82	1.0515E-06	3.99497E-97	1.0241E-105	0.000156394	4.9132E-99	4.76556E-40	3.57327E-67	8.36645E-91	2.2098E-94	1.25801E-90	NA	NA	NA	NA	NA	NA	NA	NA	NA	NA	NA	NA
Pancreas	5.2419E-146	3.9826E-89	5.39396E-14	9.06564E-47	5.99E-173	7.5978E-116	3.778E-112	6.49203E-13	1.24203E-81	1.7889E-117	3.16214E-07	0.001745824	0.023421839	4.32386E-61	2.8647E-117	4.9625E-121	5.6524E-139	1.18961E-77	NA	NA	NA	NA	NA	NA	NA	NA	NA	NA	NA
Pituitary	3.3358E-120	2.55078E-14	9.0269E-09	3.1738E-143	9.83353E-15	3.62453E-30	2.12432E-66	0.001553746	2.364E-128	1.0927E-141	0.662046799	3.5732E-140	1.56256E-39	8.40959E-84	3.1916E-111	4.7739E-103	1.15743E-82	1.72326E-54	9.0241E-101	NA	NA	NA	NA	NA	NA	NA	NA	NA	NA
Prostate	0.422950958	1.33791E-29	0.032969568	3.4663E-113	3.9881E-110	1.99531E-06	6.96009E-06	4.70786E-10	2.75039E-22	4.67621E-19	4.58842E-06	3.56645E-94	1.63906E-14	1.98054E-77	4.32179E-06	3.78337E-06	5.73681E-21	1.17426E-68	9.15918E-78	1.00339E-68	NA	NA	NA	NA	NA	NA	NA	NA	NA
Salivary Gland	0.663403836	1.59328E-21	0.026727804	4.874E-78	3.33987E-72	2.34389E-05	2.54876E-05	2.08134E-09	1.19861E-11	6.09695E-09	2.89441E-05	3.65283E-62	3.45822E-12	1.9347E-62	0.020030899	0.00913261	1.74121E-15	7.82917E-56	2.11859E-57	4.0733E-48	0.431144452	NA	NA	NA	NA	NA	NA	NA	NA
Skin	7.21236E-39	6.50874E-83	1.03661E-05	0	0	1.21811E-82	2.33605E-54	2.81297E-11	1.67947E-11	1.37919E-06	3.6315E-07	6.9026E-258	1.81137E-12	1.5922E-131	8.84233E-06	0.021615057	1.4399E-168	1.5168E-108	2.0443E-149	1.9131E-149	5.04115E-15	5.03675E-06	NA	NA	NA	NA	NA	NA	NA
Small Intestine	3.97144E-16	2.88072E-43	1.62701E-06	1.49107E-81	1.5131E-100	1.2569E-18	3.16472E-26	1.27096E-10	0.155709196	0.928451974	8.08848E-07	4.7173E-60	1.17387E-07	1.01567E-66	1.77652E-06	0.001417846	1.13607E-60	2.01786E-61	1.47829E-58	3.67434E-70	2.4113E-12	1.38464E-06	0.009396678	NA	NA	NA	NA	NA	NA
Spleen	2.11471E-34	1.87389E-55	4.79598E-08	8.58944E-90	4.7228E-127	6.17382E-32	2.04498E-42	4.658E-11	0.051640816	4.29927E-05	5.32687E-07	7.01038E-54	4.40544E-06	1.85209E-75	9.33807E-19	8.10623E-13	1.04597E-83	7.56686E-69	7.19077E-55	4.56766E-82	1.81892E-22	3.89396E-13	1.82676E-13	0.000765905	NA	NA	NA	NA	NA
Stomach	7.18959E-42	1.43661E-64	1.84678E-07	2.9267E-112	8.1798E-174	9.46474E-46	1.37683E-49	2.03149E-11	0.00759035	1.15454E-07	4.7037E-07	8.06557E-54	8.30189E-06	1.75681E-87	1.47388E-21	2.46219E-18	1.30439E-94	6.49171E-80	2.73811E-52	9.6973E-99	4.09117E-24	2.11825E-14	6.78317E-18	0.000149075	0.335933902	NA	NA	NA	NA
Testis	3.0036E-181	9.7153E-86	2.97963E-14	1.6924E-171	4.30183E-62	4.3602E-111	4.4057E-129	2.62374E-06	1.3266E-162	3.6478E-189	8.78398E-05	8.095E-168	8.64869E-48	1.60219E-92	5.5284E-146	9.6548E-159	8.8661E-148	0.190144884	5.7499E-114	1.52607E-76	3.55412E-96	4.55198E-73	6.0309E-198	4.86672E-82	7.15023E-96	3.885E-119	NA	NA	NA
Thyroid	5.245E-170	4.02844E-06	7.15764E-06	2.9962E-250	2.75206E-47	9.77522E-38	6.88758E-65	0.000344064	4.4345E-196	4.5677E-237	0.500382792	1.557E-239	7.35458E-41	2.3532E-111	1.2888E-151	7.4554E-146	1.6114E-77	4.87516E-70	8.2074E-143	9.28057E-06	7.20471E-70	4.75007E-46	3.9918E-257	3.05382E-81	8.9908E-103	2.3495E-130	1.1164E-111	NA	NA
Uterus	2.10108E-82	4.80338E-43	1.2395E-12	2.84019E-82	1.28324E-15	3.13403E-42	4.63223E-66	0.003315188	6.21588E-80	2.96849E-85	0.000976791	2.00354E-81	2.63933E-36	1.09535E-58	3.11148E-75	2.03164E-75	1.81993E-73	0.001319231	1.81429E-66	3.02937E-31	7.4235E-59	5.31896E-48	1.7985E-87	4.07383E-54	1.00206E-59	5.92529E-68	0.006908963	7.67503E-43	NA
Vagina	9.1613E-15	0.000110089	0.371500472	2.3766E-84	6.18406E-44	0.275163191	0.00157166	6.6527E-07	1.62292E-38	3.3161E-37	0.005548476	2.62092E-78	2.64538E-20	8.34073E-62	2.58836E-23	2.95799E-21	0.38671851	1.79512E-50	1.006E-66	4.05955E-23	1.49507E-09	1.40147E-08	2.74282E-35	2.9288E-25	9.99863E-35	8.03069E-37	4.335E-65	2.83244E-16	1.00767E-39
