# Supplementary material for: A Comprehensive Prognostic and Immune Analysis of SLC41A3 in Pan-Cancer
Source: Front Oncol. 2021 Jan 14;10:586414. doi: 10.3389/fonc.2020.586414 (PMC7841432; doi:10.3389/fonc.2020.586414)
Supplement: Supplementary file 2 [file DataSheet_2.csv]

sample	tissue	type	tpm
TCGA-OR-A5J1-01	ACC	tumor	5.9414
TCGA-OR-A5J2-01	ACC	tumor	7.943
TCGA-OR-A5J3-01	ACC	tumor	5.8563
TCGA-OR-A5J5-01	ACC	tumor	4.6916
TCGA-OR-A5J6-01	ACC	tumor	6.2604
TCGA-OR-A5J7-01	ACC	tumor	4.8724
TCGA-OR-A5J8-01	ACC	tumor	3.4958
TCGA-OR-A5J9-01	ACC	tumor	7.9518
TCGA-OR-A5JA-01	ACC	tumor	6.8305
TCGA-OR-A5JB-01	ACC	tumor	5.2706
TCGA-OR-A5JC-01	ACC	tumor	6.6892
TCGA-OR-A5JD-01	ACC	tumor	6.3705
TCGA-OR-A5JE-01	ACC	tumor	4.943
TCGA-OR-A5JF-01	ACC	tumor	6.7047
TCGA-OR-A5JG-01	ACC	tumor	6.5294
TCGA-OR-A5JI-01	ACC	tumor	5.964
TCGA-OR-A5JJ-01	ACC	tumor	5.7887
TCGA-OR-A5JK-01	ACC	tumor	5.2342
TCGA-OR-A5JL-01	ACC	tumor	5.6471
TCGA-OR-A5JM-01	ACC	tumor	5.9153
TCGA-OR-A5JO-01	ACC	tumor	6.0157
TCGA-OR-A5JP-01	ACC	tumor	3.8116
TCGA-OR-A5JQ-01	ACC	tumor	7.2431
TCGA-OR-A5JR-01	ACC	tumor	7.7855
TCGA-OR-A5JS-01	ACC	tumor	6.1954
TCGA-OR-A5JT-01	ACC	tumor	8.1562
TCGA-OR-A5JV-01	ACC	tumor	8.5288
TCGA-OR-A5JW-01	ACC	tumor	6.0805
TCGA-OR-A5JX-01	ACC	tumor	6.3768
TCGA-OR-A5JY-01	ACC	tumor	5.6422
TCGA-OR-A5JZ-01	ACC	tumor	7.914
TCGA-OR-A5K0-01	ACC	tumor	6.5231
TCGA-OR-A5K1-01	ACC	tumor	7.7774
TCGA-OR-A5K3-01	ACC	tumor	7.4032
TCGA-OR-A5K4-01	ACC	tumor	7.419
TCGA-OR-A5K5-01	ACC	tumor	5.5877
TCGA-OR-A5K6-01	ACC	tumor	6.4063
TCGA-OR-A5K8-01	ACC	tumor	5.4867
TCGA-OR-A5K9-01	ACC	tumor	5.2865
TCGA-OR-A5KO-01	ACC	tumor	6.4165
TCGA-OR-A5KT-01	ACC	tumor	6.7505
TCGA-OR-A5KU-01	ACC	tumor	5.5714
TCGA-OR-A5KV-01	ACC	tumor	5.9921
TCGA-OR-A5KW-01	ACC	tumor	6.7256
TCGA-OR-A5KX-01	ACC	tumor	5.4536
TCGA-OR-A5KY-01	ACC	tumor	5.2196
TCGA-OR-A5KZ-01	ACC	tumor	5.6413
TCGA-OR-A5L3-01	ACC	tumor	3.9992
TCGA-OR-A5L4-01	ACC	tumor	5.7703
TCGA-OR-A5L5-01	ACC	tumor	7.118
TCGA-OR-A5L6-01	ACC	tumor	7.241
TCGA-OR-A5L8-01	ACC	tumor	5.9086
TCGA-OR-A5L9-01	ACC	tumor	5.2327
TCGA-OR-A5LA-01	ACC	tumor	6.8792
TCGA-OR-A5LB-01	ACC	tumor	5.9134
TCGA-OR-A5LC-01	ACC	tumor	5.4219
TCGA-OR-A5LD-01	ACC	tumor	4.528
TCGA-OR-A5LE-01	ACC	tumor	5.5766
TCGA-OR-A5LG-01	ACC	tumor	6.4484
TCGA-OR-A5LH-01	ACC	tumor	6.5889
TCGA-OR-A5LJ-01	ACC	tumor	6.5173
TCGA-OR-A5LK-01	ACC	tumor	7.0989
TCGA-OR-A5LL-01	ACC	tumor	6.9881
TCGA-OR-A5LM-01	ACC	tumor	6.5758
TCGA-OR-A5LN-01	ACC	tumor	4.9621
TCGA-OR-A5LO-01	ACC	tumor	5.5996
TCGA-OR-A5LP-01	ACC	tumor	6.5558
TCGA-OR-A5LS-01	ACC	tumor	5.6938
TCGA-OR-A5LT-01	ACC	tumor	7.2169
TCGA-OU-A5PI-01	ACC	tumor	6.2819
TCGA-P6-A5OF-01	ACC	tumor	6.7699
TCGA-P6-A5OG-01	ACC	tumor	4.6
TCGA-PA-A5YG-01	ACC	tumor	6.453
TCGA-PK-A5H8-01	ACC	tumor	6.7025
TCGA-PK-A5H9-01	ACC	tumor	6.288
TCGA-PK-A5HA-01	ACC	tumor	5.6068
TCGA-PK-A5HB-01	ACC	tumor	5.3882
TCGA-2F-A9KO-01	BLCA	tumor	4.6422
TCGA-2F-A9KP-01	BLCA	tumor	5.3173
TCGA-2F-A9KQ-01	BLCA	tumor	5.6011
TCGA-2F-A9KR-01	BLCA	tumor	5.1796
TCGA-2F-A9KT-01	BLCA	tumor	5.1807
TCGA-2F-A9KW-01	BLCA	tumor	5.504
TCGA-4Z-AA7M-01	BLCA	tumor	5.5091
TCGA-4Z-AA7N-01	BLCA	tumor	4.7682
TCGA-4Z-AA7O-01	BLCA	tumor	4.7835
TCGA-4Z-AA7Q-01	BLCA	tumor	3.6872
TCGA-4Z-AA7R-01	BLCA	tumor	4.844
TCGA-4Z-AA7S-01	BLCA	tumor	5.8787
TCGA-4Z-AA7W-01	BLCA	tumor	4.8064
TCGA-4Z-AA7Y-01	BLCA	tumor	5.0488
TCGA-4Z-AA80-01	BLCA	tumor	4.8997
TCGA-4Z-AA81-01	BLCA	tumor	5.4771
TCGA-4Z-AA82-01	BLCA	tumor	5.24
TCGA-4Z-AA83-01	BLCA	tumor	5.1599
TCGA-4Z-AA84-01	BLCA	tumor	5.1052
TCGA-4Z-AA86-01	BLCA	tumor	4.4621
TCGA-4Z-AA87-01	BLCA	tumor	5.0405
TCGA-4Z-AA89-01	BLCA	tumor	5.2713
TCGA-5N-A9KI-01	BLCA	tumor	5.0392
TCGA-5N-A9KM-01	BLCA	tumor	5.7541
TCGA-BL-A0C8-01	BLCA	tumor	4.325101515
TCGA-BL-A13I-01	BLCA	tumor	3.362877875
TCGA-BL-A13J-01	BLCA	tumor	4.474521459
TCGA-BL-A13J-11	BLCA	normal	4.7258
TCGA-BL-A3JM-01	BLCA	tumor	5.2304
TCGA-BL-A5ZZ-01	BLCA	tumor	4.6798
TCGA-BT-A0S7-01	BLCA	tumor	4.858
TCGA-BT-A0YX-01	BLCA	tumor	5.5021
TCGA-BT-A20J-01	BLCA	tumor	4.8783
TCGA-BT-A20N-01	BLCA	tumor	5.2991
TCGA-BT-A20N-11	BLCA	normal	4.0497
TCGA-BT-A20O-01	BLCA	tumor	4.3779
TCGA-BT-A20P-01	BLCA	tumor	4.8415
TCGA-BT-A20Q-01	BLCA	tumor	5.0721
TCGA-BT-A20Q-11	BLCA	normal	4.5976
TCGA-BT-A20R-01	BLCA	tumor	5.4585
TCGA-BT-A20R-11	BLCA	normal	4.6347
TCGA-BT-A20T-01	BLCA	tumor	4.7115
TCGA-BT-A20U-01	BLCA	tumor	4.5034
TCGA-BT-A20U-11	BLCA	normal	3.4609
TCGA-BT-A20V-01	BLCA	tumor	5.3733
TCGA-BT-A20W-01	BLCA	tumor	4.9542
TCGA-BT-A20W-11	BLCA	normal	4.7986
TCGA-BT-A20X-01	BLCA	tumor	4.1244
TCGA-BT-A2LA-01	BLCA	tumor	6.0492
TCGA-BT-A2LA-11	BLCA	normal	4.9556
TCGA-BT-A2LB-01	BLCA	tumor	6.5159
TCGA-BT-A2LB-11	BLCA	normal	3.9327
TCGA-BT-A2LD-01	BLCA	tumor	4.7656
TCGA-BT-A3PH-01	BLCA	tumor	5.4906
TCGA-BT-A3PJ-01	BLCA	tumor	5.1534
TCGA-BT-A3PK-01	BLCA	tumor	4.2751
TCGA-BT-A42C-01	BLCA	tumor	5.2795
TCGA-BT-A42E-01	BLCA	tumor	4.8851
TCGA-BT-A42F-01	BLCA	tumor	4.4713
TCGA-C4-A0EZ-01	BLCA	tumor	5.5286
TCGA-C4-A0F0-01	BLCA	tumor	5.5031
TCGA-C4-A0F1-01	BLCA	tumor	5.3049
TCGA-C4-A0F6-01	BLCA	tumor	4.6594
TCGA-C4-A0F7-01	BLCA	tumor	4.5305
TCGA-CF-A1HR-01	BLCA	tumor	6.0577
TCGA-CF-A1HS-01	BLCA	tumor	5.2552
TCGA-CF-A27C-01	BLCA	tumor	5.1273
TCGA-CF-A3MF-01	BLCA	tumor	3.5669
TCGA-CF-A3MG-01	BLCA	tumor	6.0704
TCGA-CF-A3MH-01	BLCA	tumor	5.1461
TCGA-CF-A3MI-01	BLCA	tumor	4.2684
TCGA-CF-A47S-01	BLCA	tumor	5.3667
TCGA-CF-A47T-01	BLCA	tumor	4.8043
TCGA-CF-A47V-01	BLCA	tumor	4.9896
TCGA-CF-A47W-01	BLCA	tumor	4.9002
TCGA-CF-A47X-01	BLCA	tumor	4.8783
TCGA-CF-A47Y-01	BLCA	tumor	4.3992
TCGA-CF-A5U8-01	BLCA	tumor	5.1102
TCGA-CF-A5UA-01	BLCA	tumor	4.2541
TCGA-CF-A7I0-01	BLCA	tumor	5.2196
TCGA-CF-A8HX-01	BLCA	tumor	5.1843
TCGA-CF-A8HY-01	BLCA	tumor	4.9737
TCGA-CF-A9FF-01	BLCA	tumor	4.6077
TCGA-CF-A9FH-01	BLCA	tumor	5.6109
TCGA-CF-A9FL-01	BLCA	tumor	5.0532
TCGA-CF-A9FM-01	BLCA	tumor	5.6565
TCGA-CU-A0YN-01	BLCA	tumor	3.8935
TCGA-CU-A0YN-11	BLCA	normal	4.8048
TCGA-CU-A0YO-01	BLCA	tumor	5.1819
TCGA-CU-A0YR-01	BLCA	tumor	4.2196
TCGA-CU-A0YR-11	BLCA	normal	5.2601
TCGA-CU-A3KJ-01	BLCA	tumor	5.6071
TCGA-CU-A3QU-01	BLCA	tumor	6.0723
TCGA-CU-A3YL-01	BLCA	tumor	5.8999
TCGA-CU-A5W6-01	BLCA	tumor	5.0291
TCGA-CU-A72E-01	BLCA	tumor	4.6708
TCGA-DK-A1A3-01	BLCA	tumor	5.8635
TCGA-DK-A1A5-01	BLCA	tumor	5.4159
TCGA-DK-A1A6-01	BLCA	tumor	5.3681
TCGA-DK-A1A7-01	BLCA	tumor	3.9947
TCGA-DK-A1AA-01	BLCA	tumor	5.1962
TCGA-DK-A1AB-01	BLCA	tumor	4.2227
TCGA-DK-A1AC-01	BLCA	tumor	4.9996
TCGA-DK-A1AD-01	BLCA	tumor	5.0005
TCGA-DK-A1AE-01	BLCA	tumor	4.4223
TCGA-DK-A1AF-01	BLCA	tumor	4.9213
TCGA-DK-A1AG-01	BLCA	tumor	5.7748
TCGA-DK-A2HX-01	BLCA	tumor	6.6229
TCGA-DK-A2I1-01	BLCA	tumor	5.3406
TCGA-DK-A2I2-01	BLCA	tumor	4.352
TCGA-DK-A2I4-01	BLCA	tumor	5.1981
TCGA-DK-A2I6-01	BLCA	tumor	5.0905
TCGA-DK-A3IK-01	BLCA	tumor	4.9303
TCGA-DK-A3IL-01	BLCA	tumor	5.138
TCGA-DK-A3IM-01	BLCA	tumor	5.0879
TCGA-DK-A3IN-01	BLCA	tumor	4.6053
TCGA-DK-A3IQ-01	BLCA	tumor	5.0704
TCGA-DK-A3IS-01	BLCA	tumor	5.6011
TCGA-DK-A3IT-01	BLCA	tumor	5.3205
TCGA-DK-A3IU-01	BLCA	tumor	4.637
TCGA-DK-A3IV-01	BLCA	tumor	5.6221
TCGA-DK-A3WW-01	BLCA	tumor	4.0773
TCGA-DK-A3WX-01	BLCA	tumor	3.7539
TCGA-DK-A3WY-01	BLCA	tumor	4.9364
TCGA-DK-A3X1-01	BLCA	tumor	4.9284
TCGA-DK-A3X2-01	BLCA	tumor	5.3502
TCGA-DK-A6AV-01	BLCA	tumor	6.083
TCGA-DK-A6AW-01	BLCA	tumor	4.9603
TCGA-DK-A6B0-01	BLCA	tumor	5.3194
TCGA-DK-A6B1-01	BLCA	tumor	5.5641
TCGA-DK-A6B2-01	BLCA	tumor	6.413
TCGA-DK-A6B5-01	BLCA	tumor	4.9883
TCGA-DK-A6B6-01	BLCA	tumor	4.8299
TCGA-DK-AA6L-01	BLCA	tumor	6.0029
TCGA-DK-AA6M-01	BLCA	tumor	4.8709
TCGA-DK-AA6P-01	BLCA	tumor	5.1306
TCGA-DK-AA6Q-01	BLCA	tumor	5.2869
TCGA-DK-AA6R-01	BLCA	tumor	5.3473
TCGA-DK-AA6S-01	BLCA	tumor	5.0018
TCGA-DK-AA6T-01	BLCA	tumor	3.8279
TCGA-DK-AA6U-01	BLCA	tumor	5.6949
TCGA-DK-AA6W-01	BLCA	tumor	5.447
TCGA-DK-AA6X-01	BLCA	tumor	5.1914
TCGA-DK-AA71-01	BLCA	tumor	4.1844
TCGA-DK-AA74-01	BLCA	tumor	4.5928
TCGA-DK-AA75-01	BLCA	tumor	5.0484
TCGA-DK-AA76-01	BLCA	tumor	5.0427
TCGA-DK-AA77-01	BLCA	tumor	5.1152
TCGA-E5-A2PC-01	BLCA	tumor	5.9771
TCGA-E5-A4TZ-01	BLCA	tumor	6.0047
TCGA-E5-A4U1-01	BLCA	tumor	5.49
TCGA-E7-A3X6-01	BLCA	tumor	4.9031
TCGA-E7-A3Y1-01	BLCA	tumor	4.5928
TCGA-E7-A4IJ-01	BLCA	tumor	5.5778
TCGA-E7-A4XJ-01	BLCA	tumor	4.2009
TCGA-E7-A519-01	BLCA	tumor	4.7804
TCGA-E7-A541-01	BLCA	tumor	5.489
TCGA-E7-A5KE-01	BLCA	tumor	6.0779
TCGA-E7-A5KF-01	BLCA	tumor	5.2087
TCGA-E7-A677-01	BLCA	tumor	6.2398
TCGA-E7-A678-01	BLCA	tumor	4.6753
TCGA-E7-A6MD-01	BLCA	tumor	6.2719
TCGA-E7-A6ME-01	BLCA	tumor	5.5925
TCGA-E7-A6MF-01	BLCA	tumor	6.3194
TCGA-E7-A7DU-01	BLCA	tumor	5.5756
TCGA-E7-A7DV-01	BLCA	tumor	5.1907
TCGA-E7-A7PW-01	BLCA	tumor	5.0255
TCGA-E7-A7XN-01	BLCA	tumor	4.7148
TCGA-E7-A85H-01	BLCA	tumor	4.943
TCGA-E7-A8O7-01	BLCA	tumor	5.4887
TCGA-E7-A8O8-01	BLCA	tumor	5.022
TCGA-E7-A97P-01	BLCA	tumor	4.4758
TCGA-E7-A97Q-01	BLCA	tumor	5.8775
TCGA-FD-A3B3-01	BLCA	tumor	4.7318
TCGA-FD-A3B4-01	BLCA	tumor	4.1732
TCGA-FD-A3B5-01	BLCA	tumor	4.5311
TCGA-FD-A3B6-01	BLCA	tumor	5.9151
TCGA-FD-A3B7-01	BLCA	tumor	4.3765
TCGA-FD-A3B8-01	BLCA	tumor	4.6719
TCGA-FD-A3N5-01	BLCA	tumor	4.1547
TCGA-FD-A3N6-01	BLCA	tumor	4.1498
TCGA-FD-A3NA-01	BLCA	tumor	5.2657
TCGA-FD-A3SJ-01	BLCA	tumor	5.6047
TCGA-FD-A3SL-01	BLCA	tumor	6.0775
TCGA-FD-A3SM-01	BLCA	tumor	5.3865
TCGA-FD-A3SN-01	BLCA	tumor	5.2083
TCGA-FD-A3SO-01	BLCA	tumor	5.1107
TCGA-FD-A3SP-01	BLCA	tumor	5.0392
TCGA-FD-A3SQ-01	BLCA	tumor	5.6924
TCGA-FD-A3SR-01	BLCA	tumor	5.9702
TCGA-FD-A3SS-01	BLCA	tumor	5.2483
TCGA-FD-A43N-01	BLCA	tumor	4.5516
TCGA-FD-A43P-01	BLCA	tumor	5.8829
TCGA-FD-A43S-01	BLCA	tumor	4.8605
TCGA-FD-A43U-01	BLCA	tumor	4.862
TCGA-FD-A43X-01	BLCA	tumor	5.1061
TCGA-FD-A43Y-01	BLCA	tumor	4.7049
TCGA-FD-A5BR-01	BLCA	tumor	5.5711
TCGA-FD-A5BS-01	BLCA	tumor	2.971
TCGA-FD-A5BT-01	BLCA	tumor	4.0118
TCGA-FD-A5BU-01	BLCA	tumor	4.3342
TCGA-FD-A5BV-01	BLCA	tumor	5.5091
TCGA-FD-A5BX-01	BLCA	tumor	4.4006
TCGA-FD-A5BY-01	BLCA	tumor	5.0317
TCGA-FD-A5BZ-01	BLCA	tumor	5.2638
TCGA-FD-A5C0-01	BLCA	tumor	5.8814
TCGA-FD-A5C1-01	BLCA	tumor	4.166
TCGA-FD-A62N-01	BLCA	tumor	4.2158
TCGA-FD-A62O-01	BLCA	tumor	5.0072
TCGA-FD-A62P-01	BLCA	tumor	5.1796
TCGA-FD-A62S-01	BLCA	tumor	5.3502
TCGA-FD-A6TA-01	BLCA	tumor	4.9865
TCGA-FD-A6TB-01	BLCA	tumor	4.7934
TCGA-FD-A6TC-01	BLCA	tumor	5.9009
TCGA-FD-A6TD-01	BLCA	tumor	4.8319
TCGA-FD-A6TE-01	BLCA	tumor	5.6062
TCGA-FD-A6TF-01	BLCA	tumor	5.31
TCGA-FD-A6TG-01	BLCA	tumor	4.9341
TCGA-FD-A6TH-01	BLCA	tumor	5.8568
TCGA-FD-A6TI-01	BLCA	tumor	5.778
TCGA-FD-A6TK-01	BLCA	tumor	4.5047
TCGA-FJ-A3Z7-01	BLCA	tumor	3.9393
TCGA-FJ-A3Z9-01	BLCA	tumor	4.4726
TCGA-FJ-A3ZE-01	BLCA	tumor	3.2602
TCGA-FJ-A3ZF-01	BLCA	tumor	5.3302
TCGA-FJ-A871-01	BLCA	tumor	3.8441
TCGA-FT-A3EE-01	BLCA	tumor	4.8949
TCGA-FT-A61P-01	BLCA	tumor	5.1732
TCGA-G2-A2EC-01	BLCA	tumor	5.511
TCGA-G2-A2EF-01	BLCA	tumor	4.9594
TCGA-G2-A2EJ-01	BLCA	tumor	4.359
TCGA-G2-A2EK-01	BLCA	tumor	5.1918
TCGA-G2-A2EL-01	BLCA	tumor	5.2828
TCGA-G2-A2EO-01	BLCA	tumor	3.928
TCGA-G2-A2ES-01	BLCA	tumor	4.7549
TCGA-G2-A3IB-01	BLCA	tumor	3.6359
TCGA-G2-A3IE-01	BLCA	tumor	5.823
TCGA-G2-A3VY-01	BLCA	tumor	6.3491
TCGA-G2-AA3B-01	BLCA	tumor	4.8675
TCGA-G2-AA3C-01	BLCA	tumor	4.2165
TCGA-G2-AA3D-01	BLCA	tumor	5.1855
TCGA-G2-AA3F-01	BLCA	tumor	5.6804
TCGA-GC-A3BM-01	BLCA	tumor	5.5435
TCGA-GC-A3BM-11	BLCA	normal	5.0683
TCGA-GC-A3I6-01	BLCA	tumor	4.6065
TCGA-GC-A3OO-01	BLCA	tumor	6.5281
TCGA-GC-A3RB-01	BLCA	tumor	5.6871
TCGA-GC-A3RC-01	BLCA	tumor	4.6422
TCGA-GC-A3RD-01	BLCA	tumor	5.4043
TCGA-GC-A3WC-01	BLCA	tumor	4.6514
TCGA-GC-A3WC-11	BLCA	normal	4.9322
TCGA-GC-A3YS-01	BLCA	tumor	4.6628
TCGA-GC-A4ZW-01	BLCA	tumor	5.8936
TCGA-GC-A6I1-01	BLCA	tumor	3.8541
TCGA-GC-A6I3-01	BLCA	tumor	5.0862
TCGA-GC-A6I3-11	BLCA	normal	4.796
TCGA-GD-A2C5-01	BLCA	tumor	5.0427
TCGA-GD-A2C5-11	BLCA	normal	5.6091
TCGA-GD-A3OP-01	BLCA	tumor	5.497
TCGA-GD-A3OP-11	BLCA	normal	4.7903
TCGA-GD-A3OQ-01	BLCA	tumor	5.22
TCGA-GD-A3OQ-11	BLCA	normal	5.5104
TCGA-GD-A3OS-01	BLCA	tumor	5.748
TCGA-GD-A6C6-01	BLCA	tumor	4.1053
TCGA-GD-A76B-01	BLCA	tumor	6.0851
TCGA-GU-A42P-01	BLCA	tumor	5.6329
TCGA-GU-A42Q-01	BLCA	tumor	5.0562
TCGA-GU-A42R-01	BLCA	tumor	4.9355
TCGA-GU-A762-01	BLCA	tumor	4.5098
TCGA-GU-A763-01	BLCA	tumor	4.673
TCGA-GU-A764-01	BLCA	tumor	4.6877
TCGA-GU-A766-01	BLCA	tumor	3.9746
TCGA-GU-A767-01	BLCA	tumor	4.958
TCGA-GU-AATO-01	BLCA	tumor	5.9971
TCGA-GU-AATP-01	BLCA	tumor	5.5747
TCGA-GU-AATQ-01	BLCA	tumor	5.6349
TCGA-GV-A3JV-01	BLCA	tumor	5.2521
TCGA-GV-A3JW-01	BLCA	tumor	5.0751
TCGA-GV-A3JX-01	BLCA	tumor	5.5157
TCGA-GV-A3JZ-01	BLCA	tumor	5.1223
TCGA-GV-A3QF-01	BLCA	tumor	5.7121
TCGA-GV-A3QG-01	BLCA	tumor	4.8881
TCGA-GV-A3QH-01	BLCA	tumor	5.5988
TCGA-GV-A3QI-01	BLCA	tumor	4.5154
TCGA-GV-A3QK-01	BLCA	tumor	5.1461
TCGA-GV-A40E-01	BLCA	tumor	5.0175
TCGA-GV-A40G-01	BLCA	tumor	5.7994
TCGA-GV-A6ZA-01	BLCA	tumor	4.6674
TCGA-H4-A2HO-01	BLCA	tumor	4.7903
TCGA-H4-A2HQ-01	BLCA	tumor	5.8182
TCGA-HQ-A2OE-01	BLCA	tumor	6.0815
TCGA-HQ-A2OF-01	BLCA	tumor	5.7391
TCGA-HQ-A5ND-01	BLCA	tumor	5.2056
TCGA-HQ-A5NE-01	BLCA	tumor	5.7616
TCGA-K4-A3WS-01	BLCA	tumor	5.1339
TCGA-K4-A3WU-01	BLCA	tumor	5.6705
TCGA-K4-A3WV-01	BLCA	tumor	5.615
TCGA-K4-A3WV-11	BLCA	normal	5.2281
TCGA-K4-A4AB-01	BLCA	tumor	5.8856
TCGA-K4-A4AC-01	BLCA	tumor	4.4726
TCGA-K4-A54R-01	BLCA	tumor	4.7049
TCGA-K4-A54R-11	BLCA	normal	4.6955
TCGA-K4-A5RH-01	BLCA	tumor	5.0562
TCGA-K4-A5RI-01	BLCA	tumor	6.0328
TCGA-K4-A5RI-11	BLCA	normal	4.8949
TCGA-K4-A5RJ-01	BLCA	tumor	4.9714
TCGA-K4-A6FZ-01	BLCA	tumor	4.9002
TCGA-K4-A6MB-01	BLCA	tumor	5.4693
TCGA-K4-A83P-01	BLCA	tumor	4.7104
TCGA-K4-AAQO-01	BLCA	tumor	5.5726
TCGA-KQ-A41N-01	BLCA	tumor	4.5705
TCGA-KQ-A41O-01	BLCA	tumor	4.858
TCGA-KQ-A41P-01	BLCA	tumor	5.0505
TCGA-KQ-A41Q-01	BLCA	tumor	4.5374
TCGA-KQ-A41R-01	BLCA	tumor	4.4443
TCGA-KQ-A41S-01	BLCA	tumor	6.0644
TCGA-LC-A66R-01	BLCA	tumor	4.1978
TCGA-LT-A5Z6-01	BLCA	tumor	4.8968
TCGA-LT-A8JT-01	BLCA	tumor	5.6241
TCGA-MV-A51V-01	BLCA	tumor	5.5404
TCGA-PQ-A6FI-01	BLCA	tumor	5.7198
TCGA-PQ-A6FN-01	BLCA	tumor	5.0484
TCGA-R3-A69X-01	BLCA	tumor	6.0286
TCGA-S5-A6DX-01	BLCA	tumor	5.0488
TCGA-S5-AA26-01	BLCA	tumor	4.845
TCGA-SY-A9G0-01	BLCA	tumor	5.2713
TCGA-SY-A9G5-01	BLCA	tumor	5.1627
TCGA-UY-A78K-01	BLCA	tumor	6.1942
TCGA-UY-A78L-01	BLCA	tumor	5.0264
TCGA-UY-A78M-01	BLCA	tumor	4.8744
TCGA-UY-A78N-01	BLCA	tumor	5.443
TCGA-UY-A78O-01	BLCA	tumor	4.9331
TCGA-UY-A78P-01	BLCA	tumor	3.6474
TCGA-UY-A8OB-01	BLCA	tumor	5.4728
TCGA-UY-A8OC-01	BLCA	tumor	4.9021
TCGA-UY-A8OD-01	BLCA	tumor	3.906
TCGA-UY-A9PA-01	BLCA	tumor	5.1023
TCGA-UY-A9PB-01	BLCA	tumor	4.5142
TCGA-UY-A9PD-01	BLCA	tumor	5.774
TCGA-UY-A9PE-01	BLCA	tumor	5.191
TCGA-UY-A9PF-01	BLCA	tumor	4.7762
TCGA-UY-A9PH-01	BLCA	tumor	5.8946
TCGA-XF-A8HB-01	BLCA	tumor	5.9416
TCGA-XF-A8HC-01	BLCA	tumor	5.7326
TCGA-XF-A8HD-01	BLCA	tumor	5.1202
TCGA-XF-A8HE-01	BLCA	tumor	3.9051
TCGA-XF-A8HF-01	BLCA	tumor	5.2157
TCGA-XF-A8HG-01	BLCA	tumor	4.7269
TCGA-XF-A8HH-01	BLCA	tumor	5.4253
TCGA-XF-A8HI-01	BLCA	tumor	5.2567
TCGA-XF-A9SH-01	BLCA	tumor	5.1425
TCGA-XF-A9SI-01	BLCA	tumor	5.3848
TCGA-XF-A9SJ-01	BLCA	tumor	5.3995
TCGA-XF-A9SK-01	BLCA	tumor	5.4709
TCGA-XF-A9SL-01	BLCA	tumor	5.1926
TCGA-XF-A9SM-01	BLCA	tumor	4.2072
TCGA-XF-A9SP-01	BLCA	tumor	5.0095
TCGA-XF-A9ST-01	BLCA	tumor	5.3086
TCGA-XF-A9SU-01	BLCA	tumor	5.2258
TCGA-XF-A9SV-01	BLCA	tumor	5.5145
TCGA-XF-A9SW-01	BLCA	tumor	5.2211
TCGA-XF-A9SX-01	BLCA	tumor	4.506
TCGA-XF-A9SY-01	BLCA	tumor	4.4996
TCGA-XF-A9SZ-01	BLCA	tumor	5.9642
TCGA-XF-A9T0-01	BLCA	tumor	3.8105
TCGA-XF-A9T2-01	BLCA	tumor	5.2544
TCGA-XF-A9T3-01	BLCA	tumor	4.9388
TCGA-XF-A9T4-01	BLCA	tumor	5.2142
TCGA-XF-A9T5-01	BLCA	tumor	4.9778
TCGA-XF-A9T6-01	BLCA	tumor	5.2122
TCGA-XF-A9T8-01	BLCA	tumor	5.1563
TCGA-XF-AAME-01	BLCA	tumor	4.623
TCGA-XF-AAMG-01	BLCA	tumor	5.1219
TCGA-XF-AAMH-01	BLCA	tumor	4.7491
TCGA-XF-AAMJ-01	BLCA	tumor	5.9549
TCGA-XF-AAML-01	BLCA	tumor	5.5841
TCGA-XF-AAMQ-01	BLCA	tumor	5.6112
TCGA-XF-AAMR-01	BLCA	tumor	5.61
TCGA-XF-AAMT-01	BLCA	tumor	5.1123
TCGA-XF-AAMW-01	BLCA	tumor	5.5448
TCGA-XF-AAMX-01	BLCA	tumor	6.1243
TCGA-XF-AAMY-01	BLCA	tumor	5.7385
TCGA-XF-AAMZ-01	BLCA	tumor	5.5327
TCGA-XF-AAN0-01	BLCA	tumor	5.6747
TCGA-XF-AAN1-01	BLCA	tumor	5.3198
TCGA-XF-AAN2-01	BLCA	tumor	4.6804
TCGA-XF-AAN3-01	BLCA	tumor	5.8222
TCGA-XF-AAN4-01	BLCA	tumor	4.6543
TCGA-XF-AAN5-01	BLCA	tumor	4.1732
TCGA-XF-AAN7-01	BLCA	tumor	5.3618
TCGA-XF-AAN8-01	BLCA	tumor	4.421
TCGA-YC-A89H-01	BLCA	tumor	4.5754
TCGA-YC-A8S6-01	BLCA	tumor	4.8709
TCGA-YC-A9TC-01	BLCA	tumor	5.5018
TCGA-YF-AA3L-01	BLCA	tumor	6.4824
TCGA-YF-AA3M-01	BLCA	tumor	6.3482
TCGA-ZF-A9R0-01	BLCA	tumor	5.0108
TCGA-ZF-A9R1-01	BLCA	tumor	5.6112
TCGA-ZF-A9R2-01	BLCA	tumor	5.1907
TCGA-ZF-A9R3-01	BLCA	tumor	5.9132
TCGA-ZF-A9R4-01	BLCA	tumor	5.3399
TCGA-ZF-A9R5-01	BLCA	tumor	4.6793
TCGA-ZF-A9R7-01	BLCA	tumor	5.2653
TCGA-ZF-A9R9-01	BLCA	tumor	4.9241
TCGA-ZF-A9RC-01	BLCA	tumor	5.7123
TCGA-ZF-A9RE-01	BLCA	tumor	5.7271
TCGA-ZF-A9RF-01	BLCA	tumor	4.7399
TCGA-ZF-A9RL-01	BLCA	tumor	5.7981
TCGA-ZF-A9RM-01	BLCA	tumor	6.2812
TCGA-ZF-A9RN-01	BLCA	tumor	5.9208
TCGA-ZF-AA4N-01	BLCA	tumor	5.1169
TCGA-ZF-AA4R-01	BLCA	tumor	5.5961
TCGA-ZF-AA4T-01	BLCA	tumor	5.2728
TCGA-ZF-AA4U-01	BLCA	tumor	5.2404
TCGA-ZF-AA4V-01	BLCA	tumor	4.6668
TCGA-ZF-AA4W-01	BLCA	tumor	4.0722
TCGA-ZF-AA4X-01	BLCA	tumor	5.9596
TCGA-ZF-AA51-01	BLCA	tumor	5.3449
TCGA-ZF-AA52-01	BLCA	tumor	6.0117
TCGA-ZF-AA53-01	BLCA	tumor	4.2495
TCGA-ZF-AA54-01	BLCA	tumor	5.1538
TCGA-ZF-AA56-01	BLCA	tumor	4.7672
TCGA-ZF-AA58-01	BLCA	tumor	5.3345
TCGA-ZF-AA5H-01	BLCA	tumor	4.847
TCGA-ZF-AA5N-01	BLCA	tumor	4.5589
TCGA-ZF-AA5P-01	BLCA	tumor	4.8605
TCGA-3C-AAAU-01	BRCA	tumor	6.2176
TCGA-3C-AALI-01	BRCA	tumor	5.7905
TCGA-3C-AALJ-01	BRCA	tumor	4.4829
TCGA-3C-AALK-01	BRCA	tumor	4.7576
TCGA-4H-AAAK-01	BRCA	tumor	5.2747
TCGA-5L-AAT0-01	BRCA	tumor	5.0215
TCGA-5L-AAT1-01	BRCA	tumor	4.5034
TCGA-5T-A9QA-01	BRCA	tumor	4.8334
TCGA-A1-A0SB-01	BRCA	tumor	5.7905
TCGA-A1-A0SD-01	BRCA	tumor	5.4303
TCGA-A1-A0SE-01	BRCA	tumor	4.7981
TCGA-A1-A0SF-01	BRCA	tumor	4.7709
TCGA-A1-A0SG-01	BRCA	tumor	5.0135
TCGA-A1-A0SH-01	BRCA	tumor	4.5826
TCGA-A1-A0SI-01	BRCA	tumor	5.2987
TCGA-A1-A0SJ-01	BRCA	tumor	5.2138
TCGA-A1-A0SK-01	BRCA	tumor	5.5723
TCGA-A1-A0SM-01	BRCA	tumor	4.4608
TCGA-A1-A0SN-01	BRCA	tumor	4.7203
TCGA-A1-A0SO-01	BRCA	tumor	4.3737
TCGA-A1-A0SP-01	BRCA	tumor	5.7488
TCGA-A1-A0SQ-01	BRCA	tumor	4.8167
TCGA-A2-A04N-01	BRCA	tumor	4.7851
TCGA-A2-A04P-01	BRCA	tumor	4.9778
TCGA-A2-A04Q-01	BRCA	tumor	4.449
TCGA-A2-A04R-01	BRCA	tumor	4.8525
TCGA-A2-A04T-01	BRCA	tumor	4.8002
TCGA-A2-A04U-01	BRCA	tumor	5.8314
TCGA-A2-A04V-01	BRCA	tumor	4.166
TCGA-A2-A04W-01	BRCA	tumor	4.7383
TCGA-A2-A04X-01	BRCA	tumor	4.81
TCGA-A2-A04Y-01	BRCA	tumor	4.6077
TCGA-A2-A0CK-01	BRCA	tumor	5.2728
TCGA-A2-A0CL-01	BRCA	tumor	4.6713
TCGA-A2-A0CM-01	BRCA	tumor	5.5744
TCGA-A2-A0CO-01	BRCA	tumor	4.8939
TCGA-A2-A0CP-01	BRCA	tumor	4.3385
TCGA-A2-A0CQ-01	BRCA	tumor	4.89
TCGA-A2-A0CR-01	BRCA	tumor	4.8033
TCGA-A2-A0CS-01	BRCA	tumor	5.2518
TCGA-A2-A0CT-01	BRCA	tumor	4.6537
TCGA-A2-A0CU-01	BRCA	tumor	4.4437
TCGA-A2-A0CV-01	BRCA	tumor	5.2273
TCGA-A2-A0CW-01	BRCA	tumor	4.2266
TCGA-A2-A0CX-01	BRCA	tumor	4.4443
TCGA-A2-A0CY-01	BRCA	tumor	4.3555
TCGA-A2-A0CZ-01	BRCA	tumor	4.5405
TCGA-A2-A0D0-01	BRCA	tumor	5.4516
TCGA-A2-A0D1-01	BRCA	tumor	4.2929
TCGA-A2-A0D2-01	BRCA	tumor	4.6183
TCGA-A2-A0D3-01	BRCA	tumor	5.3434
TCGA-A2-A0D4-01	BRCA	tumor	4.0471
TCGA-A2-A0EM-01	BRCA	tumor	5.0691
TCGA-A2-A0EN-01	BRCA	tumor	4.5261
TCGA-A2-A0EO-01	BRCA	tumor	5.3875
TCGA-A2-A0EP-01	BRCA	tumor	4.6029
TCGA-A2-A0EQ-01	BRCA	tumor	3.6928
TCGA-A2-A0ER-01	BRCA	tumor	5.0536
TCGA-A2-A0ES-01	BRCA	tumor	4.8851
TCGA-A2-A0ET-01	BRCA	tumor	4.2833
TCGA-A2-A0EU-01	BRCA	tumor	5.1486
TCGA-A2-A0EV-01	BRCA	tumor	4.4463
TCGA-A2-A0EW-01	BRCA	tumor	5.3306
TCGA-A2-A0EX-01	BRCA	tumor	5.0233
TCGA-A2-A0EY-01	BRCA	tumor	5.1799
TCGA-A2-A0ST-01	BRCA	tumor	4.2381
TCGA-A2-A0SU-01	BRCA	tumor	4.9672
TCGA-A2-A0SV-01	BRCA	tumor	5.0466
TCGA-A2-A0SW-01	BRCA	tumor	2.8137
TCGA-A2-A0SX-01	BRCA	tumor	5.2407
TCGA-A2-A0SY-01	BRCA	tumor	4.4803
TCGA-A2-A0T0-01	BRCA	tumor	5.0392
TCGA-A2-A0T1-01	BRCA	tumor	2.9765
TCGA-A2-A0T2-01	BRCA	tumor	6.0877
TCGA-A2-A0T3-01	BRCA	tumor	4.8753
TCGA-A2-A0T4-01	BRCA	tumor	4.6668
TCGA-A2-A0T5-01	BRCA	tumor	5.104
TCGA-A2-A0T6-01	BRCA	tumor	4.576
TCGA-A2-A0T7-01	BRCA	tumor	5.2939
TCGA-A2-A0YC-01	BRCA	tumor	4.7033
TCGA-A2-A0YD-01	BRCA	tumor	4.5964
TCGA-A2-A0YE-01	BRCA	tumor	4.3364
TCGA-A2-A0YF-01	BRCA	tumor	4.7793
TCGA-A2-A0YG-01	BRCA	tumor	5.4728
TCGA-A2-A0YH-01	BRCA	tumor	4.3814
TCGA-A2-A0YI-01	BRCA	tumor	4.9355
TCGA-A2-A0YJ-01	BRCA	tumor	5.1918
TCGA-A2-A0YK-01	BRCA	tumor	4.8876
TCGA-A2-A0YL-01	BRCA	tumor	4.796
TCGA-A2-A0YM-01	BRCA	tumor	5.5766
TCGA-A2-A0YT-01	BRCA	tumor	4.8375
TCGA-A2-A1FV-01	BRCA	tumor	4.5479
TCGA-A2-A1FW-01	BRCA	tumor	5.3896
TCGA-A2-A1FX-01	BRCA	tumor	5.975
TCGA-A2-A1FZ-01	BRCA	tumor	5.3995
TCGA-A2-A1G0-01	BRCA	tumor	4.9842
TCGA-A2-A1G1-01	BRCA	tumor	5.7458
TCGA-A2-A1G4-01	BRCA	tumor	4.6554
TCGA-A2-A1G6-01	BRCA	tumor	5.7525
TCGA-A2-A259-01	BRCA	tumor	5.2721
TCGA-A2-A25A-01	BRCA	tumor	5.149
TCGA-A2-A25B-01	BRCA	tumor	3.9645
TCGA-A2-A25C-01	BRCA	tumor	3.5411
TCGA-A2-A25D-01	BRCA	tumor	4.9924
TCGA-A2-A25E-01	BRCA	tumor	4.7464
TCGA-A2-A25F-01	BRCA	tumor	4.3869
TCGA-A2-A3KC-01	BRCA	tumor	5.5342
TCGA-A2-A3KD-01	BRCA	tumor	5.2525
TCGA-A2-A3XS-01	BRCA	tumor	6.2692
TCGA-A2-A3XT-01	BRCA	tumor	5.2601
TCGA-A2-A3XU-01	BRCA	tumor	4.9065
TCGA-A2-A3XV-01	BRCA	tumor	3.6861
TCGA-A2-A3XW-01	BRCA	tumor	4.9364
TCGA-A2-A3XX-01	BRCA	tumor	4.991
TCGA-A2-A3XY-01	BRCA	tumor	4.9946
TCGA-A2-A3XZ-01	BRCA	tumor	4.8405
TCGA-A2-A3Y0-01	BRCA	tumor	4.2563
TCGA-A2-A4RW-01	BRCA	tumor	5.0166
TCGA-A2-A4RX-01	BRCA	tumor	5.6233
TCGA-A2-A4RY-01	BRCA	tumor	5.5154
TCGA-A2-A4S0-01	BRCA	tumor	5.789
TCGA-A2-A4S1-01	BRCA	tumor	4.6983
TCGA-A2-A4S2-01	BRCA	tumor	4.6177
TCGA-A2-A4S3-01	BRCA	tumor	4.0782
TCGA-A7-A0CD-01	BRCA	tumor	6.0328
TCGA-A7-A0CE-01	BRCA	tumor	5.5289
TCGA-A7-A0CE-11	BRCA	normal	5.2961
TCGA-A7-A0CG-01	BRCA	tumor	4.6023
TCGA-A7-A0CH-01	BRCA	tumor	4.6736
TCGA-A7-A0CH-11	BRCA	normal	5.1177
TCGA-A7-A0CJ-01	BRCA	tumor	5.4135
TCGA-A7-A0D9-01	BRCA	tumor	4.9987
TCGA-A7-A0D9-11	BRCA	normal	4.7302
TCGA-A7-A0DA-01	BRCA	tumor	6.2878
TCGA-A7-A0DB-01	BRCA	tumor	3.683806028
TCGA-A7-A0DB-11	BRCA	normal	5.0558
TCGA-A7-A0DC-01	BRCA	tumor	3.283821691
TCGA-A7-A0DC-11	BRCA	normal	4.8934
TCGA-A7-A13D-01	BRCA	tumor	3.949930669
TCGA-A7-A13E-01	BRCA	tumor	4.962884366
TCGA-A7-A13E-11	BRCA	normal	5.213
TCGA-A7-A13F-01	BRCA	tumor	4.9686
TCGA-A7-A13F-11	BRCA	normal	5.3796
TCGA-A7-A13G-01	BRCA	tumor	2.87201588
TCGA-A7-A13G-11	BRCA	normal	4.3681
TCGA-A7-A13H-01	BRCA	tumor	5.0601
TCGA-A7-A26E-01	BRCA	tumor	3.469619632
TCGA-A7-A26F-01	BRCA	tumor	2.242141609
TCGA-A7-A26G-01	BRCA	tumor	4.686
TCGA-A7-A26H-01	BRCA	tumor	4.4176
TCGA-A7-A26I-01	BRCA	tumor	3.608206103
TCGA-A7-A26J-01	BRCA	tumor	3.479061843
TCGA-A7-A2KD-01	BRCA	tumor	4.8115
TCGA-A7-A3IY-01	BRCA	tumor	4.001
TCGA-A7-A3IZ-01	BRCA	tumor	5.5775
TCGA-A7-A3J0-01	BRCA	tumor	5.6571
TCGA-A7-A3J1-01	BRCA	tumor	5.3951
TCGA-A7-A3RF-01	BRCA	tumor	5.4957
TCGA-A7-A425-01	BRCA	tumor	4.6955
TCGA-A7-A426-01	BRCA	tumor	5.3495
TCGA-A7-A4SA-01	BRCA	tumor	4.8699
TCGA-A7-A4SB-01	BRCA	tumor	4.4777
TCGA-A7-A4SC-01	BRCA	tumor	5.1086
TCGA-A7-A4SD-01	BRCA	tumor	5.3027
TCGA-A7-A4SE-01	BRCA	tumor	4.9695
TCGA-A7-A4SF-01	BRCA	tumor	4.1579
TCGA-A7-A56D-01	BRCA	tumor	5.2713
TCGA-A7-A5ZV-01	BRCA	tumor	5.5311
TCGA-A7-A5ZW-01	BRCA	tumor	5.2415
TCGA-A7-A5ZX-01	BRCA	tumor	5.0009
TCGA-A7-A6VV-01	BRCA	tumor	5.8407
TCGA-A7-A6VW-01	BRCA	tumor	5.2646
TCGA-A7-A6VX-01	BRCA	tumor	5.8956
TCGA-A7-A6VY-01	BRCA	tumor	4.2586
TCGA-A8-A06N-01	BRCA	tumor	4.9528
TCGA-A8-A06O-01	BRCA	tumor	5.3498
TCGA-A8-A06P-01	BRCA	tumor	4.9132
TCGA-A8-A06Q-01	BRCA	tumor	5.1408
TCGA-A8-A06R-01	BRCA	tumor	4.3184
TCGA-A8-A06T-01	BRCA	tumor	5.7339
TCGA-A8-A06U-01	BRCA	tumor	4.4823
TCGA-A8-A06X-01	BRCA	tumor	5.0579
TCGA-A8-A06Y-01	BRCA	tumor	4.8202
TCGA-A8-A06Z-01	BRCA	tumor	5.709
TCGA-A8-A075-01	BRCA	tumor	4.2714
TCGA-A8-A076-01	BRCA	tumor	4.5886
TCGA-A8-A079-01	BRCA	tumor	4.728
TCGA-A8-A07B-01	BRCA	tumor	3.7507
TCGA-A8-A07C-01	BRCA	tumor	5.8153
TCGA-A8-A07E-01	BRCA	tumor	4.9547
TCGA-A8-A07F-01	BRCA	tumor	4.1294
TCGA-A8-A07G-01	BRCA	tumor	5.5503
TCGA-A8-A07I-01	BRCA	tumor	4.6393
TCGA-A8-A07J-01	BRCA	tumor	5.2608
TCGA-A8-A07L-01	BRCA	tumor	5.9198
TCGA-A8-A07O-01	BRCA	tumor	5.2987
TCGA-A8-A07P-01	BRCA	tumor	5.073
TCGA-A8-A07R-01	BRCA	tumor	5.0457
TCGA-A8-A07S-01	BRCA	tumor	4.9369
TCGA-A8-A07U-01	BRCA	tumor	5.5217
TCGA-A8-A07W-01	BRCA	tumor	5.6282
TCGA-A8-A07Z-01	BRCA	tumor	4.8064
TCGA-A8-A081-01	BRCA	tumor	5.43
TCGA-A8-A082-01	BRCA	tumor	5.076
TCGA-A8-A083-01	BRCA	tumor	4.7645
TCGA-A8-A084-01	BRCA	tumor	4.3349
TCGA-A8-A085-01	BRCA	tumor	5.0781
TCGA-A8-A086-01	BRCA	tumor	5.8352
TCGA-A8-A08A-01	BRCA	tumor	4.5577
TCGA-A8-A08B-01	BRCA	tumor	4.6154
TCGA-A8-A08C-01	BRCA	tumor	5.172
TCGA-A8-A08F-01	BRCA	tumor	4.3506
TCGA-A8-A08G-01	BRCA	tumor	4.9547
TCGA-A8-A08H-01	BRCA	tumor	4.7746
TCGA-A8-A08I-01	BRCA	tumor	5.0054
TCGA-A8-A08J-01	BRCA	tumor	4.3841
TCGA-A8-A08L-01	BRCA	tumor	5.2713
TCGA-A8-A08O-01	BRCA	tumor	4.9842
TCGA-A8-A08P-01	BRCA	tumor	3.9865
TCGA-A8-A08R-01	BRCA	tumor	5.5823
TCGA-A8-A08S-01	BRCA	tumor	4.8807
TCGA-A8-A08T-01	BRCA	tumor	4.811
TCGA-A8-A08X-01	BRCA	tumor	4.0935
TCGA-A8-A08Z-01	BRCA	tumor	4.5796
TCGA-A8-A090-01	BRCA	tumor	5.174
TCGA-A8-A091-01	BRCA	tumor	4.3184
TCGA-A8-A092-01	BRCA	tumor	5.2235
TCGA-A8-A093-01	BRCA	tumor	4.9695
TCGA-A8-A094-01	BRCA	tumor	4.3848
TCGA-A8-A095-01	BRCA	tumor	4.5249
TCGA-A8-A096-01	BRCA	tumor	4.4764
TCGA-A8-A097-01	BRCA	tumor	5.0545
TCGA-A8-A099-01	BRCA	tumor	4.3177
TCGA-A8-A09A-01	BRCA	tumor	4.5516
TCGA-A8-A09B-01	BRCA	tumor	4.6543
TCGA-A8-A09C-01	BRCA	tumor	4.3148
TCGA-A8-A09D-01	BRCA	tumor	4.845
TCGA-A8-A09E-01	BRCA	tumor	5.3872
TCGA-A8-A09G-01	BRCA	tumor	4.8585
TCGA-A8-A09I-01	BRCA	tumor	4.656
TCGA-A8-A09K-01	BRCA	tumor	4.2064
TCGA-A8-A09M-01	BRCA	tumor	5.0501
TCGA-A8-A09N-01	BRCA	tumor	5.3982
TCGA-A8-A09Q-01	BRCA	tumor	4.7997
TCGA-A8-A09R-01	BRCA	tumor	5.2555
TCGA-A8-A09T-01	BRCA	tumor	4.9905
TCGA-A8-A09V-01	BRCA	tumor	5.2457
TCGA-A8-A09W-01	BRCA	tumor	4.3548
TCGA-A8-A09X-01	BRCA	tumor	4.4764
TCGA-A8-A09Z-01	BRCA	tumor	5.1429
TCGA-A8-A0A1-01	BRCA	tumor	4.7426
TCGA-A8-A0A2-01	BRCA	tumor	4.9213
TCGA-A8-A0A4-01	BRCA	tumor	4.8905
TCGA-A8-A0A6-01	BRCA	tumor	4.5311
TCGA-A8-A0A7-01	BRCA	tumor	4.0782
TCGA-A8-A0A9-01	BRCA	tumor	4.7788
TCGA-A8-A0AB-01	BRCA	tumor	5.5472
TCGA-A8-A0AD-01	BRCA	tumor	4.1644
TCGA-AC-A23C-01	BRCA	tumor	4.6988
TCGA-AC-A23E-01	BRCA	tumor	4.7154
TCGA-AC-A23G-01	BRCA	tumor	4.9837
TCGA-AC-A23H-01	BRCA	tumor	5.3555
TCGA-AC-A23H-11	BRCA	normal	5.3256
TCGA-AC-A2B8-01	BRCA	tumor	4.5479
TCGA-AC-A2BK-01	BRCA	tumor	4.7523
TCGA-AC-A2BM-01	BRCA	tumor	5.6035
TCGA-AC-A2FB-01	BRCA	tumor	4.6224
TCGA-AC-A2FB-11	BRCA	normal	5.3625
TCGA-AC-A2FE-01	BRCA	tumor	4.4243
TCGA-AC-A2FF-01	BRCA	tumor	5.3089
TCGA-AC-A2FF-11	BRCA	normal	5.3169
TCGA-AC-A2FG-01	BRCA	tumor	5.2009
TCGA-AC-A2FK-01	BRCA	tumor	5.4216
TCGA-AC-A2FM-01	BRCA	tumor	5.0968
TCGA-AC-A2FM-11	BRCA	normal	5.1514
TCGA-AC-A2FO-01	BRCA	tumor	4.9796
TCGA-AC-A2QH-01	BRCA	tumor	2.560936289
TCGA-AC-A2QI-01	BRCA	tumor	4.9978
TCGA-AC-A2QJ-01	BRCA	tumor	4.5002
TCGA-AC-A3BB-01	BRCA	tumor	5.0023
TCGA-AC-A3EH-01	BRCA	tumor	5.2099
TCGA-AC-A3HN-01	BRCA	tumor	4.9122
TCGA-AC-A3OD-01	BRCA	tumor	3.587986414
TCGA-AC-A3QP-01	BRCA	tumor	4.8866
TCGA-AC-A3QQ-01	BRCA	tumor	3.475896297
TCGA-AC-A3TM-01	BRCA	tumor	4.0884
TCGA-AC-A3TN-01	BRCA	tumor	4.6944
TCGA-AC-A3W5-01	BRCA	tumor	4.2111
TCGA-AC-A3W6-01	BRCA	tumor	4.9045
TCGA-AC-A3W7-01	BRCA	tumor	5.0824
TCGA-AC-A3YI-01	BRCA	tumor	4.8146
TCGA-AC-A3YJ-01	BRCA	tumor	5.2821
TCGA-AC-A4ZE-01	BRCA	tumor	4.1211
TCGA-AC-A5EH-01	BRCA	tumor	5.0361
TCGA-AC-A5XS-01	BRCA	tumor	4.5528
TCGA-AC-A5XU-01	BRCA	tumor	5.4832
TCGA-AC-A62V-01	BRCA	tumor	4.4906
TCGA-AC-A62X-01	BRCA	tumor	5.2983
TCGA-AC-A62Y-01	BRCA	tumor	4.7571
TCGA-AC-A6IV-01	BRCA	tumor	5.2921
TCGA-AC-A6IW-01	BRCA	tumor	4.9942
TCGA-AC-A6IX-01	BRCA	tumor	5.0104
TCGA-AC-A6IX-06	BRCA	tumor	5.0545
TCGA-AC-A6NO-01	BRCA	tumor	5.0273
TCGA-AC-A7VB-01	BRCA	tumor	4.9069
TCGA-AC-A7VC-01	BRCA	tumor	5.1855
TCGA-AC-A8OP-01	BRCA	tumor	4.3674
TCGA-AC-A8OQ-01	BRCA	tumor	4.5085
TCGA-AC-A8OR-01	BRCA	tumor	5.9019
TCGA-AC-A8OS-01	BRCA	tumor	4.4364
TCGA-AN-A03X-01	BRCA	tumor	4.3082
TCGA-AN-A03Y-01	BRCA	tumor	4.1294
TCGA-AN-A041-01	BRCA	tumor	5.437
TCGA-AN-A046-01	BRCA	tumor	3.8827
TCGA-AN-A049-01	BRCA	tumor	5.2536
TCGA-AN-A04A-01	BRCA	tumor	4.9626
TCGA-AN-A04C-01	BRCA	tumor	4.2017
TCGA-AN-A04D-01	BRCA	tumor	5.6902
TCGA-AN-A0AJ-01	BRCA	tumor	4.4523
TCGA-AN-A0AK-01	BRCA	tumor	4.6399
TCGA-AN-A0AL-01	BRCA	tumor	5.4663
TCGA-AN-A0AM-01	BRCA	tumor	5.142
TCGA-AN-A0AR-01	BRCA	tumor	4.3385
TCGA-AN-A0AS-01	BRCA	tumor	5.3402
TCGA-AN-A0AT-01	BRCA	tumor	5.0896
TCGA-AN-A0FD-01	BRCA	tumor	4.6543
TCGA-AN-A0FF-01	BRCA	tumor	4.6035
TCGA-AN-A0FJ-01	BRCA	tumor	4.858
TCGA-AN-A0FK-01	BRCA	tumor	4.641
TCGA-AN-A0FL-01	BRCA	tumor	5.0571
TCGA-AN-A0FN-01	BRCA	tumor	4.6023
TCGA-AN-A0FS-01	BRCA	tumor	5.3747
TCGA-AN-A0FT-01	BRCA	tumor	4.0392
TCGA-AN-A0FV-01	BRCA	tumor	4.4615
TCGA-AN-A0FW-01	BRCA	tumor	5.6053
TCGA-AN-A0FX-01	BRCA	tumor	6.6774
TCGA-AN-A0FY-01	BRCA	tumor	5.0879
TCGA-AN-A0FZ-01	BRCA	tumor	4.4067
TCGA-AN-A0G0-01	BRCA	tumor	5.0431
TCGA-AN-A0XL-01	BRCA	tumor	4.9883
TCGA-AN-A0XN-01	BRCA	tumor	4.1724
TCGA-AN-A0XO-01	BRCA	tumor	5.1656
TCGA-AN-A0XP-01	BRCA	tumor	4.7231
TCGA-AN-A0XR-01	BRCA	tumor	3.7688
TCGA-AN-A0XS-01	BRCA	tumor	4.7693
TCGA-AN-A0XT-01	BRCA	tumor	5.6531
TCGA-AN-A0XU-01	BRCA	tumor	4.5687
TCGA-AN-A0XV-01	BRCA	tumor	4.9397
TCGA-AN-A0XW-01	BRCA	tumor	4.6502
TCGA-AO-A03L-01	BRCA	tumor	4.1612
TCGA-AO-A03M-01	BRCA	tumor	5.1375
TCGA-AO-A03N-01	BRCA	tumor	3.6289
TCGA-AO-A03O-01	BRCA	tumor	4.5742
TCGA-AO-A03P-01	BRCA	tumor	4.4595
TCGA-AO-A03R-01	BRCA	tumor	4.1318
TCGA-AO-A03T-01	BRCA	tumor	4.3242
TCGA-AO-A03U-01	BRCA	tumor	4.848
TCGA-AO-A03V-01	BRCA	tumor	5.6832
TCGA-AO-A0J2-01	BRCA	tumor	3.2251
TCGA-AO-A0J3-01	BRCA	tumor	5.4273
TCGA-AO-A0J4-01	BRCA	tumor	5.8347
TCGA-AO-A0J5-01	BRCA	tumor	5.0867
TCGA-AO-A0J6-01	BRCA	tumor	5.14
TCGA-AO-A0J7-01	BRCA	tumor	4.8881
TCGA-AO-A0J8-01	BRCA	tumor	4.6376
TCGA-AO-A0J9-01	BRCA	tumor	4.0488
TCGA-AO-A0JA-01	BRCA	tumor	4.5976
TCGA-AO-A0JB-01	BRCA	tumor	3.6312
TCGA-AO-A0JC-01	BRCA	tumor	4.1859
TCGA-AO-A0JD-01	BRCA	tumor	4.1804
TCGA-AO-A0JE-01	BRCA	tumor	4.2126
TCGA-AO-A0JF-01	BRCA	tumor	4.9194
TCGA-AO-A0JG-01	BRCA	tumor	5.2103
TCGA-AO-A0JI-01	BRCA	tumor	6.09
TCGA-AO-A0JJ-01	BRCA	tumor	5.0756
TCGA-AO-A0JL-01	BRCA	tumor	4.7214
TCGA-AO-A0JM-01	BRCA	tumor	3.9992
TCGA-AO-A124-01	BRCA	tumor	4.6306
TCGA-AO-A125-01	BRCA	tumor	3.7006
TCGA-AO-A126-01	BRCA	tumor	4.433
TCGA-AO-A128-01	BRCA	tumor	5.2739
TCGA-AO-A129-01	BRCA	tumor	4.9833
TCGA-AO-A12A-01	BRCA	tumor	5.1371
TCGA-AO-A12B-01	BRCA	tumor	4.6623
TCGA-AO-A12C-01	BRCA	tumor	4.706
TCGA-AO-A12D-01	BRCA	tumor	4.6083
TCGA-AO-A12E-01	BRCA	tumor	4.1359
TCGA-AO-A12F-01	BRCA	tumor	5.5744
TCGA-AO-A12G-01	BRCA	tumor	4.1019
TCGA-AO-A12H-01	BRCA	tumor	5.153
TCGA-AO-A1KO-01	BRCA	tumor	5.0321
TCGA-AO-A1KP-01	BRCA	tumor	5.5479
TCGA-AO-A1KQ-01	BRCA	tumor	4.7077
TCGA-AO-A1KR-01	BRCA	tumor	5.1672
TCGA-AO-A1KS-01	BRCA	tumor	3.8964
TCGA-AO-A1KT-01	BRCA	tumor	4.7835
TCGA-AQ-A04H-01	BRCA	tumor	4.8213
TCGA-AQ-A04J-01	BRCA	tumor	4.6288
TCGA-AQ-A04L-01	BRCA	tumor	5.1543
TCGA-AQ-A0Y5-01	BRCA	tumor	5.4954
TCGA-AQ-A1H2-01	BRCA	tumor	5.4813
TCGA-AQ-A1H3-01	BRCA	tumor	4.9905
TCGA-AQ-A54N-01	BRCA	tumor	6.0389
TCGA-AQ-A54O-01	BRCA	tumor	4.7981
TCGA-AQ-A7U7-01	BRCA	tumor	4.9681
TCGA-AR-A0TP-01	BRCA	tumor	6.3457
TCGA-AR-A0TQ-01	BRCA	tumor	3.831
TCGA-AR-A0TR-01	BRCA	tumor	4.8773
TCGA-AR-A0TS-01	BRCA	tumor	5.6358
TCGA-AR-A0TT-01	BRCA	tumor	4.554
TCGA-AR-A0TU-01	BRCA	tumor	5.1607
TCGA-AR-A0TV-01	BRCA	tumor	5.1843
TCGA-AR-A0TW-01	BRCA	tumor	4.8525
TCGA-AR-A0TX-01	BRCA	tumor	4.0233
TCGA-AR-A0TY-01	BRCA	tumor	4.7851
TCGA-AR-A0TZ-01	BRCA	tumor	4.1636
TCGA-AR-A0U0-01	BRCA	tumor	4.3227
TCGA-AR-A0U2-01	BRCA	tumor	4.2943
TCGA-AR-A0U3-01	BRCA	tumor	4.8202
TCGA-AR-A0U4-01	BRCA	tumor	5.5336
TCGA-AR-A1AH-01	BRCA	tumor	4.0935
TCGA-AR-A1AI-01	BRCA	tumor	5.8817
TCGA-AR-A1AJ-01	BRCA	tumor	5.1014
TCGA-AR-A1AK-01	BRCA	tumor	5.126
TCGA-AR-A1AL-01	BRCA	tumor	5.0009
TCGA-AR-A1AM-01	BRCA	tumor	4.7148
TCGA-AR-A1AN-01	BRCA	tumor	5.3212
TCGA-AR-A1AO-01	BRCA	tumor	4.7856
TCGA-AR-A1AP-01	BRCA	tumor	4.8665
TCGA-AR-A1AQ-01	BRCA	tumor	4.2457
TCGA-AR-A1AR-01	BRCA	tumor	5.3712
TCGA-AR-A1AS-01	BRCA	tumor	4.7613
TCGA-AR-A1AT-01	BRCA	tumor	4.7055
TCGA-AR-A1AU-01	BRCA	tumor	5.0679
TCGA-AR-A1AV-01	BRCA	tumor	4.8963
TCGA-AR-A1AW-01	BRCA	tumor	3.8729
TCGA-AR-A1AX-01	BRCA	tumor	4.6456
TCGA-AR-A1AY-01	BRCA	tumor	5.4443
TCGA-AR-A24H-01	BRCA	tumor	4.5874
TCGA-AR-A24K-01	BRCA	tumor	5.1408
TCGA-AR-A24L-01	BRCA	tumor	4.7576
TCGA-AR-A24M-01	BRCA	tumor	5.0317
TCGA-AR-A24N-01	BRCA	tumor	4.9951
TCGA-AR-A24O-01	BRCA	tumor	5.1148
TCGA-AR-A24P-01	BRCA	tumor	4.5608
TCGA-AR-A24Q-01	BRCA	tumor	5.3865
TCGA-AR-A24R-01	BRCA	tumor	4.918
TCGA-AR-A24S-01	BRCA	tumor	4.3827
TCGA-AR-A24T-01	BRCA	tumor	4.8768
TCGA-AR-A24U-01	BRCA	tumor	4.8465
TCGA-AR-A24V-01	BRCA	tumor	4.7198
TCGA-AR-A24W-01	BRCA	tumor	4.9892
TCGA-AR-A24X-01	BRCA	tumor	4.5922
TCGA-AR-A24Z-01	BRCA	tumor	5.1177
TCGA-AR-A250-01	BRCA	tumor	4.1954
TCGA-AR-A251-01	BRCA	tumor	5.1416
TCGA-AR-A252-01	BRCA	tumor	5.1433
TCGA-AR-A254-01	BRCA	tumor	4.2951
TCGA-AR-A255-01	BRCA	tumor	5.4473
TCGA-AR-A256-01	BRCA	tumor	5.5999
TCGA-AR-A2LE-01	BRCA	tumor	4.3646
TCGA-AR-A2LH-01	BRCA	tumor	4.5892
TCGA-AR-A2LJ-01	BRCA	tumor	5.0709
TCGA-AR-A2LK-01	BRCA	tumor	5.2525
TCGA-AR-A2LL-01	BRCA	tumor	5.6946
TCGA-AR-A2LM-01	BRCA	tumor	5.0623
TCGA-AR-A2LN-01	BRCA	tumor	5.6846
TCGA-AR-A2LO-01	BRCA	tumor	5.2103
TCGA-AR-A2LQ-01	BRCA	tumor	5.1839
TCGA-AR-A2LR-01	BRCA	tumor	5.1555
TCGA-AR-A5QM-01	BRCA	tumor	4.5814
TCGA-AR-A5QN-01	BRCA	tumor	5.0687
TCGA-AR-A5QP-01	BRCA	tumor	5.2169
TCGA-AR-A5QQ-01	BRCA	tumor	4.8719
TCGA-B6-A0I1-01	BRCA	tumor	5.6625
TCGA-B6-A0I2-01	BRCA	tumor	5.0519
TCGA-B6-A0I5-01	BRCA	tumor	4.848
TCGA-B6-A0I6-01	BRCA	tumor	6.1999
TCGA-B6-A0I8-01	BRCA	tumor	4.3723
TCGA-B6-A0I9-01	BRCA	tumor	5.0497
TCGA-B6-A0IA-01	BRCA	tumor	4.061
TCGA-B6-A0IB-01	BRCA	tumor	4.5874
TCGA-B6-A0IC-01	BRCA	tumor	4.8475
TCGA-B6-A0IE-01	BRCA	tumor	4.9928
TCGA-B6-A0IG-01	BRCA	tumor	4.1946
TCGA-B6-A0IH-01	BRCA	tumor	5.3882
TCGA-B6-A0IJ-01	BRCA	tumor	5.0756
TCGA-B6-A0IK-01	BRCA	tumor	5.2005
TCGA-B6-A0IM-01	BRCA	tumor	4.5553
TCGA-B6-A0IN-01	BRCA	tumor	4.7187
TCGA-B6-A0IO-01	BRCA	tumor	5.9771
TCGA-B6-A0IP-01	BRCA	tumor	5.0479
TCGA-B6-A0IQ-01	BRCA	tumor	5.3583
TCGA-B6-A0RE-01	BRCA	tumor	5.7143
TCGA-B6-A0RG-01	BRCA	tumor	4.6966
TCGA-B6-A0RH-01	BRCA	tumor	4.5723
TCGA-B6-A0RI-01	BRCA	tumor	4.3827
TCGA-B6-A0RL-01	BRCA	tumor	5.9681
TCGA-B6-A0RM-01	BRCA	tumor	5.018
TCGA-B6-A0RN-01	BRCA	tumor	4.4135
TCGA-B6-A0RO-01	BRCA	tumor	5.7345
TCGA-B6-A0RP-01	BRCA	tumor	5.3324
TCGA-B6-A0RQ-01	BRCA	tumor	5.3681
TCGA-B6-A0RS-01	BRCA	tumor	4.4404
TCGA-B6-A0RT-01	BRCA	tumor	4.7044
TCGA-B6-A0RU-01	BRCA	tumor	5.615
TCGA-B6-A0RV-01	BRCA	tumor	5.1098
TCGA-B6-A0WS-01	BRCA	tumor	4.8048
TCGA-B6-A0WT-01	BRCA	tumor	4.0055
TCGA-B6-A0WV-01	BRCA	tumor	5.0875
TCGA-B6-A0WW-01	BRCA	tumor	5.2107
TCGA-B6-A0WX-01	BRCA	tumor	5.6171
TCGA-B6-A0WY-01	BRCA	tumor	5.3053
TCGA-B6-A0WZ-01	BRCA	tumor	3.6417
TCGA-B6-A0X0-01	BRCA	tumor	5.1676
TCGA-B6-A0X1-01	BRCA	tumor	4.8136
TCGA-B6-A0X4-01	BRCA	tumor	5.278
TCGA-B6-A0X5-01	BRCA	tumor	4.9093
TCGA-B6-A0X7-01	BRCA	tumor	4.9672
TCGA-B6-A1KC-01	BRCA	tumor	5.8238
TCGA-B6-A1KF-01	BRCA	tumor	6.3416
TCGA-B6-A1KI-01	BRCA	tumor	4.3765
TCGA-B6-A1KN-01	BRCA	tumor	4.8807
TCGA-B6-A2IU-01	BRCA	tumor	4.5748
TCGA-B6-A3ZX-01	BRCA	tumor	5.1194
TCGA-B6-A400-01	BRCA	tumor	5.3013
TCGA-B6-A401-01	BRCA	tumor	5.138
TCGA-B6-A402-01	BRCA	tumor	5.6156
TCGA-B6-A408-01	BRCA	tumor	5.1375
TCGA-B6-A409-01	BRCA	tumor	4.4868
TCGA-B6-A40B-01	BRCA	tumor	4.3046
TCGA-B6-A40C-01	BRCA	tumor	4.4926
TCGA-BH-A0AU-01	BRCA	tumor	4.9612
TCGA-BH-A0AU-11	BRCA	normal	5.7426
TCGA-BH-A0AV-01	BRCA	tumor	5.6602
TCGA-BH-A0AW-01	BRCA	tumor	4.2235
TCGA-BH-A0AY-11	BRCA	normal	5.3855
TCGA-BH-A0AZ-01	BRCA	tumor	5.1716
TCGA-BH-A0AZ-11	BRCA	normal	5.6871
TCGA-BH-A0B0-01	BRCA	tumor	4.5814
TCGA-BH-A0B1-01	BRCA	tumor	4.3758
TCGA-BH-A0B2-01	BRCA	tumor	4.943
TCGA-BH-A0B3-01	BRCA	tumor	4.6674
TCGA-BH-A0B3-11	BRCA	normal	5.7788
TCGA-BH-A0B4-01	BRCA	tumor	4.7236
TCGA-BH-A0B5-01	BRCA	tumor	5.178
TCGA-BH-A0B5-11	BRCA	normal	4.3046
TCGA-BH-A0B6-01	BRCA	tumor	4.3744
TCGA-BH-A0B7-01	BRCA	tumor	4.6468
TCGA-BH-A0B7-11	BRCA	normal	5.6946
TCGA-BH-A0B8-01	BRCA	tumor	5.1583
TCGA-BH-A0B8-11	BRCA	normal	4.6404
TCGA-BH-A0B9-01	BRCA	tumor	4.3328
TCGA-BH-A0BA-01	BRCA	tumor	4.3951
TCGA-BH-A0BA-11	BRCA	normal	5.5299
TCGA-BH-A0BC-01	BRCA	tumor	5.2036
TCGA-BH-A0BC-11	BRCA	normal	5.5895
TCGA-BH-A0BD-01	BRCA	tumor	5.2204
TCGA-BH-A0BF-01	BRCA	tumor	4.4509
TCGA-BH-A0BG-01	BRCA	tumor	5.7412
TCGA-BH-A0BJ-01	BRCA	tumor	5.2817
TCGA-BH-A0BJ-11	BRCA	normal	5.4239
TCGA-BH-A0BL-01	BRCA	tumor	5.2702
TCGA-BH-A0BM-01	BRCA	tumor	4.7866
TCGA-BH-A0BM-11	BRCA	normal	5.3534
TCGA-BH-A0BO-01	BRCA	tumor	4.6065
TCGA-BH-A0BP-01	BRCA	tumor	4.6668
TCGA-BH-A0BQ-01	BRCA	tumor	4.8192
TCGA-BH-A0BQ-11	BRCA	normal	5.3413
TCGA-BH-A0BR-01	BRCA	tumor	4.3639
TCGA-BH-A0BS-01	BRCA	tumor	5.24
TCGA-BH-A0BS-11	BRCA	normal	5.7066
TCGA-BH-A0BT-01	BRCA	tumor	4.5466
TCGA-BH-A0BT-11	BRCA	normal	5.6862
TCGA-BH-A0BV-01	BRCA	tumor	5.7482
TCGA-BH-A0BV-11	BRCA	normal	5.7016
TCGA-BH-A0BW-01	BRCA	tumor	6.1745
TCGA-BH-A0BW-11	BRCA	normal	5.1716
TCGA-BH-A0BZ-01	BRCA	tumor	4.0833
TCGA-BH-A0BZ-11	BRCA	normal	4.9251
TCGA-BH-A0C0-01	BRCA	tumor	3.6184
TCGA-BH-A0C0-11	BRCA	normal	5.2223
TCGA-BH-A0C1-01	BRCA	tumor	4.8778
TCGA-BH-A0C3-01	BRCA	tumor	4.857
TCGA-BH-A0C3-11	BRCA	normal	5.489
TCGA-BH-A0C7-01	BRCA	tumor	5.4098
TCGA-BH-A0DD-01	BRCA	tumor	5.4539
TCGA-BH-A0DD-11	BRCA	normal	5.0313
TCGA-BH-A0DE-01	BRCA	tumor	4.3716
TCGA-BH-A0DG-01	BRCA	tumor	4.8223
TCGA-BH-A0DG-11	BRCA	normal	5.5503
TCGA-BH-A0DH-01	BRCA	tumor	4.01
TCGA-BH-A0DH-11	BRCA	normal	5.1031
TCGA-BH-A0DI-01	BRCA	tumor	4.6485
TCGA-BH-A0DK-01	BRCA	tumor	3.9204
TCGA-BH-A0DK-11	BRCA	normal	4.9486
TCGA-BH-A0DL-01	BRCA	tumor	4.3681
TCGA-BH-A0DL-11	BRCA	normal	5.3597
TCGA-BH-A0DO-01	BRCA	tumor	5.0148
TCGA-BH-A0DO-11	BRCA	normal	5.6456
TCGA-BH-A0DP-01	BRCA	tumor	4.49
TCGA-BH-A0DP-11	BRCA	normal	5.1579
TCGA-BH-A0DQ-01	BRCA	tumor	4.7496
TCGA-BH-A0DQ-11	BRCA	normal	5.533
TCGA-BH-A0DS-01	BRCA	tumor	4.1515
TCGA-BH-A0DT-01	BRCA	tumor	5.2231
TCGA-BH-A0DT-11	BRCA	normal	5.3576
TCGA-BH-A0DV-01	BRCA	tumor	5.2415
TCGA-BH-A0DV-11	BRCA	normal	5.4286
TCGA-BH-A0DX-01	BRCA	tumor	4.8758
TCGA-BH-A0DZ-01	BRCA	tumor	4.4803
TCGA-BH-A0DZ-11	BRCA	normal	5.3118
TCGA-BH-A0E0-01	BRCA	tumor	4.6347
TCGA-BH-A0E0-11	BRCA	normal	5.0687
TCGA-BH-A0E1-01	BRCA	tumor	4.7253
TCGA-BH-A0E1-11	BRCA	normal	5.569
TCGA-BH-A0E2-01	BRCA	tumor	6.272
TCGA-BH-A0E6-01	BRCA	tumor	4.468
TCGA-BH-A0E7-01	BRCA	tumor	4.8773
TCGA-BH-A0E9-01	BRCA	tumor	5.4323
TCGA-BH-A0EA-01	BRCA	tumor	5.3906
TCGA-BH-A0EB-01	BRCA	tumor	4.6662
TCGA-BH-A0EE-01	BRCA	tumor	4.1812
TCGA-BH-A0EI-01	BRCA	tumor	4.9973
TCGA-BH-A0GY-01	BRCA	tumor	4.6041
TCGA-BH-A0GZ-01	BRCA	tumor	4.4667
TCGA-BH-A0H0-01	BRCA	tumor	4.3751
TCGA-BH-A0H3-01	BRCA	tumor	5.4416
TCGA-BH-A0H5-01	BRCA	tumor	4.5072
TCGA-BH-A0H5-11	BRCA	normal	5.4489
TCGA-BH-A0H6-01	BRCA	tumor	4.6106
TCGA-BH-A0H7-01	BRCA	tumor	5.0614
TCGA-BH-A0H7-11	BRCA	normal	5.3477
TCGA-BH-A0H9-01	BRCA	tumor	4.6095
TCGA-BH-A0H9-11	BRCA	normal	5.2265
TCGA-BH-A0HA-01	BRCA	tumor	4.7788
TCGA-BH-A0HA-11	BRCA	normal	5.5164
TCGA-BH-A0HB-01	BRCA	tumor	4.7181
TCGA-BH-A0HF-01	BRCA	tumor	4.9026
TCGA-BH-A0HI-01	BRCA	tumor	4.9955
TCGA-BH-A0HK-01	BRCA	tumor	4.0523
TCGA-BH-A0HK-11	BRCA	normal	5.5475
TCGA-BH-A0HL-01	BRCA	tumor	4.9621
TCGA-BH-A0HN-01	BRCA	tumor	5.0756
TCGA-BH-A0HO-01	BRCA	tumor	5.0683
TCGA-BH-A0HP-01	BRCA	tumor	4.6101
TCGA-BH-A0HQ-01	BRCA	tumor	5.3173
TCGA-BH-A0HU-01	BRCA	tumor	4.7804
TCGA-BH-A0HW-01	BRCA	tumor	3.9947
TCGA-BH-A0HX-01	BRCA	tumor	5.0892
TCGA-BH-A0HY-01	BRCA	tumor	4.9833
TCGA-BH-A0RX-01	BRCA	tumor	4.6566
TCGA-BH-A0W3-01	BRCA	tumor	4.8744
TCGA-BH-A0W4-01	BRCA	tumor	5.0339
TCGA-BH-A0W5-01	BRCA	tumor	4.7656
TCGA-BH-A0W7-01	BRCA	tumor	4.3979
TCGA-BH-A0WA-01	BRCA	tumor	5.6247
TCGA-BH-A18F-01	BRCA	tumor	4.5261
TCGA-BH-A18G-01	BRCA	tumor	4.855
TCGA-BH-A18H-01	BRCA	tumor	3.6827
TCGA-BH-A18I-01	BRCA	tumor	4.5299
TCGA-BH-A18J-01	BRCA	tumor	4.9103
TCGA-BH-A18J-11	BRCA	normal	5.3118
TCGA-BH-A18K-01	BRCA	tumor	4.4706
TCGA-BH-A18K-11	BRCA	normal	5.2235
TCGA-BH-A18L-01	BRCA	tumor	5.3155
TCGA-BH-A18L-11	BRCA	normal	5.2184
TCGA-BH-A18M-01	BRCA	tumor	4.6583
TCGA-BH-A18M-11	BRCA	normal	5.3086
TCGA-BH-A18N-01	BRCA	tumor	6.2375
TCGA-BH-A18N-11	BRCA	normal	5.5018
TCGA-BH-A18P-01	BRCA	tumor	4.0601
TCGA-BH-A18P-11	BRCA	normal	4.573
TCGA-BH-A18Q-01	BRCA	tumor	6.4696
TCGA-BH-A18Q-11	BRCA	normal	5.4832
TCGA-BH-A18R-01	BRCA	tumor	3.9506
TCGA-BH-A18R-11	BRCA	normal	5.2902
TCGA-BH-A18S-01	BRCA	tumor	5.1023
TCGA-BH-A18S-11	BRCA	normal	5.0514
TCGA-BH-A18T-01	BRCA	tumor	5.6109
TCGA-BH-A18U-01	BRCA	tumor	5.2048
TCGA-BH-A18U-11	BRCA	normal	5.8498
TCGA-BH-A18V-01	BRCA	tumor	5.8276
TCGA-BH-A18V-06	BRCA	tumor	5.6955
TCGA-BH-A18V-11	BRCA	normal	5.4761
TCGA-BH-A1EN-01	BRCA	tumor	5.009
TCGA-BH-A1EN-11	BRCA	normal	5.1907
TCGA-BH-A1EO-01	BRCA	tumor	5.2806
TCGA-BH-A1EO-11	BRCA	normal	4.8167
TCGA-BH-A1ES-01	BRCA	tumor	5.6085
TCGA-BH-A1ES-06	BRCA	tumor	4.1458
TCGA-BH-A1ET-01	BRCA	tumor	4.4996
TCGA-BH-A1ET-11	BRCA	normal	5.3162
TCGA-BH-A1EU-01	BRCA	tumor	4.3695
TCGA-BH-A1EU-11	BRCA	normal	5.1879
TCGA-BH-A1EV-01	BRCA	tumor	4.865
TCGA-BH-A1EV-11	BRCA	normal	4.8714
TCGA-BH-A1EW-01	BRCA	tumor	4.382
TCGA-BH-A1EW-11	BRCA	normal	4.9691
TCGA-BH-A1EX-01	BRCA	tumor	4.5286
TCGA-BH-A1EY-01	BRCA	tumor	5.7013
TCGA-BH-A1F0-01	BRCA	tumor	4.623
TCGA-BH-A1F0-11	BRCA	normal	5.2619
TCGA-BH-A1F2-01	BRCA	tumor	4.5268
TCGA-BH-A1F2-11	BRCA	normal	4.588
TCGA-BH-A1F5-01	BRCA	tumor	4.8274
TCGA-BH-A1F6-01	BRCA	tumor	5.9153
TCGA-BH-A1F6-11	BRCA	normal	5.0255
TCGA-BH-A1F8-01	BRCA	tumor	5.1502
TCGA-BH-A1F8-11	BRCA	normal	5.5787
TCGA-BH-A1FB-01	BRCA	tumor	4.9026
TCGA-BH-A1FB-11	BRCA	normal	5.4216
TCGA-BH-A1FC-01	BRCA	tumor	4.0926
TCGA-BH-A1FC-11	BRCA	normal	4.9407
TCGA-BH-A1FD-01	BRCA	tumor	4.3632
TCGA-BH-A1FD-11	BRCA	normal	5.0523
TCGA-BH-A1FE-01	BRCA	tumor	4.9175
TCGA-BH-A1FE-06	BRCA	tumor	5.8438
TCGA-BH-A1FE-11	BRCA	normal	5.2672
TCGA-BH-A1FG-01	BRCA	tumor	4.5091
TCGA-BH-A1FG-11	BRCA	normal	4.6645
TCGA-BH-A1FH-01	BRCA	tumor	5.2608
TCGA-BH-A1FH-11	BRCA	normal	5.5826
TCGA-BH-A1FJ-01	BRCA	tumor	4.1891
TCGA-BH-A1FJ-11	BRCA	normal	5.0466
TCGA-BH-A1FL-01	BRCA	tumor	5.3924
TCGA-BH-A1FM-01	BRCA	tumor	4.0189
TCGA-BH-A1FM-11	BRCA	normal	5.3844
TCGA-BH-A1FN-01	BRCA	tumor	5.0884
TCGA-BH-A1FN-11	BRCA	normal	5.5675
TCGA-BH-A1FR-01	BRCA	tumor	5.3548
TCGA-BH-A1FR-11	BRCA	normal	5.4293
TCGA-BH-A1FU-01	BRCA	tumor	4.7458
TCGA-BH-A1FU-11	BRCA	normal	5.6372
TCGA-BH-A201-01	BRCA	tumor	4.5129
TCGA-BH-A202-01	BRCA	tumor	4.4913
TCGA-BH-A203-01	BRCA	tumor	4.2488
TCGA-BH-A203-11	BRCA	normal	4.97
TCGA-BH-A204-01	BRCA	tumor	5.3045
TCGA-BH-A204-11	BRCA	normal	4.6571
TCGA-BH-A208-01	BRCA	tumor	4.5224
TCGA-BH-A208-11	BRCA	normal	5.2709
TCGA-BH-A209-01	BRCA	tumor	4.9265
TCGA-BH-A209-11	BRCA	normal	5.2638
TCGA-BH-A28O-01	BRCA	tumor	5.2246
TCGA-BH-A28Q-01	BRCA	tumor	4.7544
TCGA-BH-A2L8-01	BRCA	tumor	4.7955
TCGA-BH-A42T-01	BRCA	tumor	5.1289
TCGA-BH-A42U-01	BRCA	tumor	5.0095
TCGA-BH-A42V-01	BRCA	tumor	5.3968
TCGA-BH-A5IZ-01	BRCA	tumor	6.1565
TCGA-BH-A5J0-01	BRCA	tumor	4.3126
TCGA-BH-A6R8-01	BRCA	tumor	5.3562
TCGA-BH-A6R9-01	BRCA	tumor	4.812
TCGA-BH-A8FY-01	BRCA	tumor	4.0575
TCGA-BH-A8FZ-01	BRCA	tumor	4.6456
TCGA-BH-A8G0-01	BRCA	tumor	5.3758
TCGA-BH-AB28-01	BRCA	tumor	5.2064
TCGA-C8-A12K-01	BRCA	tumor	5.6241
TCGA-C8-A12L-01	BRCA	tumor	3.8561
TCGA-C8-A12M-01	BRCA	tumor	4.6537
TCGA-C8-A12N-01	BRCA	tumor	4.7672
TCGA-C8-A12O-01	BRCA	tumor	4.8645
TCGA-C8-A12P-01	BRCA	tumor	4.4095
TCGA-C8-A12Q-01	BRCA	tumor	4.3951
TCGA-C8-A12T-01	BRCA	tumor	4.7846
TCGA-C8-A12U-01	BRCA	tumor	4.3213
TCGA-C8-A12V-01	BRCA	tumor	4.677
TCGA-C8-A12W-01	BRCA	tumor	4.2899
TCGA-C8-A12X-01	BRCA	tumor	4.0037
TCGA-C8-A12Y-01	BRCA	tumor	4.9313
TCGA-C8-A12Z-01	BRCA	tumor	4.1011
TCGA-C8-A130-01	BRCA	tumor	4.7555
TCGA-C8-A131-01	BRCA	tumor	4.287
TCGA-C8-A132-01	BRCA	tumor	5.1664
TCGA-C8-A133-01	BRCA	tumor	5.6736
TCGA-C8-A134-01	BRCA	tumor	5.9711
TCGA-C8-A135-01	BRCA	tumor	4.0977
TCGA-C8-A137-01	BRCA	tumor	4.0136
TCGA-C8-A138-01	BRCA	tumor	4.554
TCGA-C8-A1HE-01	BRCA	tumor	4.3827
TCGA-C8-A1HG-01	BRCA	tumor	4.309
TCGA-C8-A1HI-01	BRCA	tumor	4.892
TCGA-C8-A1HJ-01	BRCA	tumor	4.7474
TCGA-C8-A1HK-01	BRCA	tumor	4.3653
TCGA-C8-A1HL-01	BRCA	tumor	4.2556
TCGA-C8-A1HM-01	BRCA	tumor	4.7049
TCGA-C8-A1HN-01	BRCA	tumor	5.1211
TCGA-C8-A1HO-01	BRCA	tumor	5.347
TCGA-C8-A26V-01	BRCA	tumor	4.889
TCGA-C8-A26W-01	BRCA	tumor	5.5258
TCGA-C8-A26X-01	BRCA	tumor	3.4868
TCGA-C8-A26Y-01	BRCA	tumor	5.2691
TCGA-C8-A26Z-01	BRCA	tumor	5.5021
TCGA-C8-A273-01	BRCA	tumor	4.862
TCGA-C8-A274-01	BRCA	tumor	4.8012
TCGA-C8-A275-01	BRCA	tumor	5.2567
TCGA-C8-A278-01	BRCA	tumor	3.9012
TCGA-C8-A27A-01	BRCA	tumor	5.0032
TCGA-C8-A27B-01	BRCA	tumor	5.1182
TCGA-C8-A3M7-01	BRCA	tumor	4.851
TCGA-C8-A3M8-01	BRCA	tumor	5.1061
TCGA-C8-A8HP-01	BRCA	tumor	4.4081
TCGA-C8-A8HQ-01	BRCA	tumor	4.2609
TCGA-C8-A8HR-01	BRCA	tumor	5.018
TCGA-D8-A13Y-01	BRCA	tumor	5.0014
TCGA-D8-A13Z-01	BRCA	tumor	5.0527
TCGA-D8-A140-01	BRCA	tumor	4.4047
TCGA-D8-A141-01	BRCA	tumor	4.4602
TCGA-D8-A142-01	BRCA	tumor	5.5097
TCGA-D8-A143-01	BRCA	tumor	5.8329
TCGA-D8-A145-01	BRCA	tumor	5.1285
TCGA-D8-A146-01	BRCA	tumor	4.7421
TCGA-D8-A147-01	BRCA	tumor	5.2638
TCGA-D8-A1J8-01	BRCA	tumor	3.7603
TCGA-D8-A1J9-01	BRCA	tumor	4.3751
TCGA-D8-A1JA-01	BRCA	tumor	4.9915
TCGA-D8-A1JB-01	BRCA	tumor	5.2242
TCGA-D8-A1JC-01	BRCA	tumor	5.2788
TCGA-D8-A1JD-01	BRCA	tumor	4.8334
TCGA-D8-A1JE-01	BRCA	tumor	4.3951
TCGA-D8-A1JF-01	BRCA	tumor	4.4874
TCGA-D8-A1JG-01	BRCA	tumor	3.2002
TCGA-D8-A1JH-01	BRCA	tumor	5.1962
TCGA-D8-A1JI-01	BRCA	tumor	5.3625
TCGA-D8-A1JJ-01	BRCA	tumor	4.7825
TCGA-D8-A1JK-01	BRCA	tumor	4.0867
TCGA-D8-A1JL-01	BRCA	tumor	5.5148
TCGA-D8-A1JM-01	BRCA	tumor	5.4932
TCGA-D8-A1JN-01	BRCA	tumor	4.2056
TCGA-D8-A1JP-01	BRCA	tumor	6.0462
TCGA-D8-A1JS-01	BRCA	tumor	4.4115
TCGA-D8-A1JT-01	BRCA	tumor	4.6628
TCGA-D8-A1JU-01	BRCA	tumor	5.327
TCGA-D8-A1X5-01	BRCA	tumor	5.114
TCGA-D8-A1X6-01	BRCA	tumor	5.101
TCGA-D8-A1X7-01	BRCA	tumor	4.9407
TCGA-D8-A1X8-01	BRCA	tumor	4.597
TCGA-D8-A1X9-01	BRCA	tumor	4.6006
TCGA-D8-A1XA-01	BRCA	tumor	5.5565
TCGA-D8-A1XB-01	BRCA	tumor	4.5009
TCGA-D8-A1XC-01	BRCA	tumor	5.4236
TCGA-D8-A1XD-01	BRCA	tumor	4.8319
TCGA-D8-A1XF-01	BRCA	tumor	4.711
TCGA-D8-A1XG-01	BRCA	tumor	5.7239
TCGA-D8-A1XJ-01	BRCA	tumor	5.4954
TCGA-D8-A1XK-01	BRCA	tumor	4.864
TCGA-D8-A1XL-01	BRCA	tumor	4.6554
TCGA-D8-A1XM-01	BRCA	tumor	4.8842
TCGA-D8-A1XO-01	BRCA	tumor	4.9855
TCGA-D8-A1XQ-01	BRCA	tumor	6.2286
TCGA-D8-A1XR-01	BRCA	tumor	3.8157
TCGA-D8-A1XS-01	BRCA	tumor	4.834
TCGA-D8-A1XT-01	BRCA	tumor	4.9892
TCGA-D8-A1XU-01	BRCA	tumor	4.3068
TCGA-D8-A1XV-01	BRCA	tumor	4.8294
TCGA-D8-A1XW-01	BRCA	tumor	5.579
TCGA-D8-A1XY-01	BRCA	tumor	3.7678
TCGA-D8-A1XZ-01	BRCA	tumor	4.3681
TCGA-D8-A1Y0-01	BRCA	tumor	4.8505
TCGA-D8-A1Y1-01	BRCA	tumor	4.8944
TCGA-D8-A1Y2-01	BRCA	tumor	5.1494
TCGA-D8-A1Y3-01	BRCA	tumor	4.5856
TCGA-D8-A27E-01	BRCA	tumor	5.5617
TCGA-D8-A27F-01	BRCA	tumor	6.2067
TCGA-D8-A27G-01	BRCA	tumor	4.1531
TCGA-D8-A27H-01	BRCA	tumor	5.9108
TCGA-D8-A27I-01	BRCA	tumor	5.251
TCGA-D8-A27K-01	BRCA	tumor	5.3104
TCGA-D8-A27L-01	BRCA	tumor	5.3917
TCGA-D8-A27M-01	BRCA	tumor	5.7827
TCGA-D8-A27N-01	BRCA	tumor	4.0558
TCGA-D8-A27P-01	BRCA	tumor	5.2724
TCGA-D8-A27R-01	BRCA	tumor	4.84
TCGA-D8-A27T-01	BRCA	tumor	4.9421
TCGA-D8-A27V-01	BRCA	tumor	4.6662
TCGA-D8-A27W-01	BRCA	tumor	4.4771
TCGA-D8-A3Z5-01	BRCA	tumor	5.4539
TCGA-D8-A3Z6-01	BRCA	tumor	4.2833
TCGA-D8-A4Z1-01	BRCA	tumor	5.2858
TCGA-D8-A73U-01	BRCA	tumor	4.4503
TCGA-D8-A73W-01	BRCA	tumor	4.6491
TCGA-D8-A73X-01	BRCA	tumor	5.0571
TCGA-E2-A105-01	BRCA	tumor	5.6969
TCGA-E2-A106-01	BRCA	tumor	4.7539
TCGA-E2-A107-01	BRCA	tumor	4.5448
TCGA-E2-A109-01	BRCA	tumor	5.3705
TCGA-E2-A10A-01	BRCA	tumor	5.5808
TCGA-E2-A10B-01	BRCA	tumor	4.9575
TCGA-E2-A10C-01	BRCA	tumor	3.4596
TCGA-E2-A10E-01	BRCA	tumor	4.7291
TCGA-E2-A10F-01	BRCA	tumor	4.8125
TCGA-E2-A14N-01	BRCA	tumor	4.2758
TCGA-E2-A14O-01	BRCA	tumor	4.2906
TCGA-E2-A14P-01	BRCA	tumor	5.3093
TCGA-E2-A14Q-01	BRCA	tumor	5.3377
TCGA-E2-A14R-01	BRCA	tumor	5.8662
TCGA-E2-A14S-01	BRCA	tumor	4.4176
TCGA-E2-A14T-01	BRCA	tumor	5.9374
TCGA-E2-A14U-01	BRCA	tumor	5.4333
TCGA-E2-A14V-01	BRCA	tumor	5.4367
TCGA-E2-A14W-01	BRCA	tumor	5.0751
TCGA-E2-A14X-01	BRCA	tumor	5.2502
TCGA-E2-A14Y-01	BRCA	tumor	5.0308
TCGA-E2-A14Z-01	BRCA	tumor	5.5176
TCGA-E2-A150-01	BRCA	tumor	4.8963
TCGA-E2-A152-01	BRCA	tumor	5.342
TCGA-E2-A153-01	BRCA	tumor	4.6077
TCGA-E2-A153-11	BRCA	normal	5.1997
TCGA-E2-A154-01	BRCA	tumor	5.2407
TCGA-E2-A155-01	BRCA	tumor	4.9901
TCGA-E2-A156-01	BRCA	tumor	4.935
TCGA-E2-A158-01	BRCA	tumor	6.1635
TCGA-E2-A158-11	BRCA	normal	5.5395
TCGA-E2-A159-01	BRCA	tumor	5.4084
TCGA-E2-A15A-01	BRCA	tumor	6.0566
TCGA-E2-A15A-06	BRCA	tumor	4.6195
TCGA-E2-A15C-01	BRCA	tumor	4.5565
TCGA-E2-A15D-01	BRCA	tumor	5.0756
TCGA-E2-A15E-01	BRCA	tumor	4.935
TCGA-E2-A15E-06	BRCA	tumor	4.8929
TCGA-E2-A15F-01	BRCA	tumor	5.6326
TCGA-E2-A15G-01	BRCA	tumor	5.1215
TCGA-E2-A15H-01	BRCA	tumor	4.8635
TCGA-E2-A15I-01	BRCA	tumor	4.7154
TCGA-E2-A15I-11	BRCA	normal	4.3992
TCGA-E2-A15J-01	BRCA	tumor	4.9265
TCGA-E2-A15K-01	BRCA	tumor	4.1119
TCGA-E2-A15K-06	BRCA	tumor	3.7345
TCGA-E2-A15K-11	BRCA	normal	5.0993
TCGA-E2-A15L-01	BRCA	tumor	5.009
TCGA-E2-A15M-01	BRCA	tumor	4.2699
TCGA-E2-A15M-11	BRCA	normal	5.2188
TCGA-E2-A15O-01	BRCA	tumor	4.4054
TCGA-E2-A15P-01	BRCA	tumor	5.3288
TCGA-E2-A15R-01	BRCA	tumor	5.1728
TCGA-E2-A15S-01	BRCA	tumor	5.437
TCGA-E2-A15T-01	BRCA	tumor	5.0197
TCGA-E2-A1AZ-01	BRCA	tumor	4.722
TCGA-E2-A1B0-01	BRCA	tumor	4.7846
TCGA-E2-A1B1-01	BRCA	tumor	4.865
TCGA-E2-A1B4-01	BRCA	tumor	5.0162
TCGA-E2-A1B5-01	BRCA	tumor	3.9261
TCGA-E2-A1B6-01	BRCA	tumor	5.2724
TCGA-E2-A1BC-01	BRCA	tumor	4.8445
TCGA-E2-A1BC-11	BRCA	normal	4.449
TCGA-E2-A1BD-01	BRCA	tumor	5.0773
TCGA-E2-A1IE-01	BRCA	tumor	5.1264
TCGA-E2-A1IF-01	BRCA	tumor	4.591
TCGA-E2-A1IG-01	BRCA	tumor	5.085
TCGA-E2-A1IG-11	BRCA	normal	5.1127
TCGA-E2-A1IH-01	BRCA	tumor	4.0748
TCGA-E2-A1II-01	BRCA	tumor	4.2862
TCGA-E2-A1IJ-01	BRCA	tumor	4.9374
TCGA-E2-A1IK-01	BRCA	tumor	5.1543
TCGA-E2-A1IL-01	BRCA	tumor	4.9978
TCGA-E2-A1IN-01	BRCA	tumor	4.579
TCGA-E2-A1IO-01	BRCA	tumor	5.641
TCGA-E2-A1IU-01	BRCA	tumor	5.1215
TCGA-E2-A1L6-01	BRCA	tumor	4.843
TCGA-E2-A1L7-01	BRCA	tumor	4.7651
TCGA-E2-A1L7-11	BRCA	normal	5.3965
TCGA-E2-A1L8-01	BRCA	tumor	4.4074
TCGA-E2-A1L9-01	BRCA	tumor	4.7856
TCGA-E2-A1LA-01	BRCA	tumor	4.5386
TCGA-E2-A1LB-01	BRCA	tumor	4.9346
TCGA-E2-A1LB-11	BRCA	normal	5.8402
TCGA-E2-A1LE-01	BRCA	tumor	4.4945
TCGA-E2-A1LG-01	BRCA	tumor	4.6148
TCGA-E2-A1LH-01	BRCA	tumor	4.8028
TCGA-E2-A1LH-11	BRCA	normal	5.6713
TCGA-E2-A1LI-01	BRCA	tumor	5.55
TCGA-E2-A1LK-01	BRCA	tumor	6.5148
TCGA-E2-A1LL-01	BRCA	tumor	4.773
TCGA-E2-A1LS-01	BRCA	tumor	5.0308
TCGA-E2-A1LS-11	BRCA	normal	4.1891
TCGA-E2-A2P5-01	BRCA	tumor	4.8798
TCGA-E2-A2P6-01	BRCA	tumor	4.3413
TCGA-E2-A3DX-01	BRCA	tumor	4.838
TCGA-E2-A56Z-01	BRCA	tumor	5.2231
TCGA-E2-A570-01	BRCA	tumor	4.1069
TCGA-E2-A572-01	BRCA	tumor	4.9079
TCGA-E2-A573-01	BRCA	tumor	5.2604
TCGA-E2-A574-01	BRCA	tumor	4.9393
TCGA-E2-A576-01	BRCA	tumor	4.2025
TCGA-E2-A9RU-01	BRCA	tumor	4.0144
TCGA-E9-A1N3-01	BRCA	tumor	5.1052
TCGA-E9-A1N4-01	BRCA	tumor	4.7469
TCGA-E9-A1N4-11	BRCA	normal	5.3927
TCGA-E9-A1N5-01	BRCA	tumor	4.783
TCGA-E9-A1N5-11	BRCA	normal	5.5034
TCGA-E9-A1N6-01	BRCA	tumor	4.834
TCGA-E9-A1N6-11	BRCA	normal	5.2676
TCGA-E9-A1N8-01	BRCA	tumor	6.125
TCGA-E9-A1N9-01	BRCA	tumor	5.2407
TCGA-E9-A1N9-11	BRCA	normal	5.0734
TCGA-E9-A1NA-01	BRCA	tumor	5.2005
TCGA-E9-A1NA-11	BRCA	normal	5.5239
TCGA-E9-A1NC-01	BRCA	tumor	4.4223
TCGA-E9-A1ND-01	BRCA	tumor	3.6905
TCGA-E9-A1ND-11	BRCA	normal	5.0383
TCGA-E9-A1NE-01	BRCA	tumor	4.6983
TCGA-E9-A1NF-01	BRCA	tumor	4.3807
TCGA-E9-A1NF-11	BRCA	normal	4.9691
TCGA-E9-A1NG-01	BRCA	tumor	4.4357
TCGA-E9-A1NG-11	BRCA	normal	4.944
TCGA-E9-A1NH-01	BRCA	tumor	5.0532
TCGA-E9-A1NI-01	BRCA	tumor	4.4977
TCGA-E9-A1QZ-01	BRCA	tumor	5.323
TCGA-E9-A1R0-01	BRCA	tumor	4.4047
TCGA-E9-A1R2-01	BRCA	tumor	4.7394
TCGA-E9-A1R3-01	BRCA	tumor	5.166
TCGA-E9-A1R4-01	BRCA	tumor	4.497
TCGA-E9-A1R5-01	BRCA	tumor	3.6113
TCGA-E9-A1R6-01	BRCA	tumor	5.2709
TCGA-E9-A1R7-01	BRCA	tumor	4.7571
TCGA-E9-A1R7-11	BRCA	normal	4.8243
TCGA-E9-A1RA-01	BRCA	tumor	4.9644
TCGA-E9-A1RB-01	BRCA	tumor	5.1926
TCGA-E9-A1RB-11	BRCA	normal	5.101
TCGA-E9-A1RC-01	BRCA	tumor	4.7404
TCGA-E9-A1RC-11	BRCA	normal	4.5717
TCGA-E9-A1RD-01	BRCA	tumor	4.8095
TCGA-E9-A1RD-11	BRCA	normal	4.9978
TCGA-E9-A1RE-01	BRCA	tumor	5.1223
TCGA-E9-A1RF-01	BRCA	tumor	5.0964
TCGA-E9-A1RF-11	BRCA	normal	4.6531
TCGA-E9-A1RG-01	BRCA	tumor	4.2884
TCGA-E9-A1RH-01	BRCA	tumor	4.1061
TCGA-E9-A1RH-11	BRCA	normal	4.7082
TCGA-E9-A1RI-01	BRCA	tumor	4.9084
TCGA-E9-A1RI-11	BRCA	normal	4.8525
TCGA-E9-A226-01	BRCA	tumor	4.4647
TCGA-E9-A227-01	BRCA	tumor	4.6759
TCGA-E9-A228-01	BRCA	tumor	4.6142
TCGA-E9-A229-01	BRCA	tumor	4.4135
TCGA-E9-A22A-01	BRCA	tumor	4.3133
TCGA-E9-A22B-01	BRCA	tumor	4.9805
TCGA-E9-A22D-01	BRCA	tumor	3.773
TCGA-E9-A22E-01	BRCA	tumor	4.4516
TCGA-E9-A22G-01	BRCA	tumor	5.3241
TCGA-E9-A22H-01	BRCA	tumor	4.0662
TCGA-E9-A243-01	BRCA	tumor	4.4523
TCGA-E9-A244-01	BRCA	tumor	5.4496
TCGA-E9-A245-01	BRCA	tumor	5.5277
TCGA-E9-A247-01	BRCA	tumor	4.4033
TCGA-E9-A248-01	BRCA	tumor	4.2631
TCGA-E9-A249-01	BRCA	tumor	4.7132
TCGA-E9-A24A-01	BRCA	tumor	4.6798
TCGA-E9-A295-01	BRCA	tumor	4.4595
TCGA-E9-A2JS-01	BRCA	tumor	4.7485
TCGA-E9-A2JT-01	BRCA	tumor	4.9189
TCGA-E9-A3HO-01	BRCA	tumor	4.0994
TCGA-E9-A3Q9-01	BRCA	tumor	4.178
TCGA-E9-A3QA-01	BRCA	tumor	5.1807
TCGA-E9-A3X8-01	BRCA	tumor	4.5261
TCGA-E9-A54X-01	BRCA	tumor	5.0268
TCGA-E9-A54Y-01	BRCA	tumor	4.6571
TCGA-E9-A5FK-01	BRCA	tumor	4.3299
TCGA-E9-A5FL-01	BRCA	tumor	4.6894
TCGA-E9-A5UO-01	BRCA	tumor	5.172
TCGA-E9-A5UP-01	BRCA	tumor	5.4539
TCGA-E9-A6HE-01	BRCA	tumor	4.4647
TCGA-EW-A1IW-01	BRCA	tumor	5.0224
TCGA-EW-A1IX-01	BRCA	tumor	5.497
TCGA-EW-A1IY-01	BRCA	tumor	4.3342
TCGA-EW-A1IZ-01	BRCA	tumor	4.5224
TCGA-EW-A1J1-01	BRCA	tumor	4.858
TCGA-EW-A1J2-01	BRCA	tumor	5.2384
TCGA-EW-A1J3-01	BRCA	tumor	4.178
TCGA-EW-A1J5-01	BRCA	tumor	4.9397
TCGA-EW-A1J6-01	BRCA	tumor	5.4104
TCGA-EW-A1OV-01	BRCA	tumor	4.5034
TCGA-EW-A1OW-01	BRCA	tumor	5.7134
TCGA-EW-A1OX-01	BRCA	tumor	5.213
TCGA-EW-A1OY-01	BRCA	tumor	5.0077
TCGA-EW-A1OZ-01	BRCA	tumor	4.2181
TCGA-EW-A1P0-01	BRCA	tumor	4.809
TCGA-EW-A1P1-01	BRCA	tumor	5.174
TCGA-EW-A1P3-01	BRCA	tumor	4.4641
TCGA-EW-A1P4-01	BRCA	tumor	5.3367
TCGA-EW-A1P5-01	BRCA	tumor	4.1474
TCGA-EW-A1P6-01	BRCA	tumor	4.7312
TCGA-EW-A1P7-01	BRCA	tumor	5.5214
TCGA-EW-A1P8-01	BRCA	tumor	6.1569
TCGA-EW-A1PA-01	BRCA	tumor	5.3671
TCGA-EW-A1PB-01	BRCA	tumor	4.2936
TCGA-EW-A1PC-01	BRCA	tumor	5.9031
TCGA-EW-A1PD-01	BRCA	tumor	5.2327
TCGA-EW-A1PE-01	BRCA	tumor	4.3456
TCGA-EW-A1PF-01	BRCA	tumor	4.8987
TCGA-EW-A1PG-01	BRCA	tumor	5.1056
TCGA-EW-A1PH-01	BRCA	tumor	5.1966
TCGA-EW-A2FR-01	BRCA	tumor	4.7846
TCGA-EW-A2FS-01	BRCA	tumor	4.917
TCGA-EW-A2FV-01	BRCA	tumor	4.9556
TCGA-EW-A2FW-01	BRCA	tumor	4.5503
TCGA-EW-A3E8-01	BRCA	tumor	4.421
TCGA-EW-A3U0-01	BRCA	tumor	5.1962
TCGA-EW-A423-01	BRCA	tumor	5.0781
TCGA-EW-A424-01	BRCA	tumor	4.7986
TCGA-EW-A6S9-01	BRCA	tumor	4.7421
TCGA-EW-A6SA-01	BRCA	tumor	5.1177
TCGA-EW-A6SB-01	BRCA	tumor	4.1011
TCGA-EW-A6SC-01	BRCA	tumor	5.1498
TCGA-EW-A6SD-01	BRCA	tumor	4.6899
TCGA-GI-A2C8-01	BRCA	tumor	4.9383
TCGA-GI-A2C8-11	BRCA	normal	4.9374
TCGA-GI-A2C9-01	BRCA	tumor	5.7767
TCGA-GI-A2C9-11	BRCA	normal	5.588
TCGA-GM-A2D9-01	BRCA	tumor	3.9515
TCGA-GM-A2DA-01	BRCA	tumor	4.6177
TCGA-GM-A2DB-01	BRCA	tumor	4.0688
TCGA-GM-A2DC-01	BRCA	tumor	5.1194
TCGA-GM-A2DD-01	BRCA	tumor	3.8935
TCGA-GM-A2DF-01	BRCA	tumor	4.6798
TCGA-GM-A2DH-01	BRCA	tumor	5.429
TCGA-GM-A2DI-01	BRCA	tumor	5.0197
TCGA-GM-A2DK-01	BRCA	tumor	4.3009
TCGA-GM-A2DL-01	BRCA	tumor	4.085
TCGA-GM-A2DM-01	BRCA	tumor	4.2862
TCGA-GM-A2DN-01	BRCA	tumor	4.6554
TCGA-GM-A2DO-01	BRCA	tumor	3.9478
TCGA-GM-A3NW-01	BRCA	tumor	4.523
TCGA-GM-A3NY-01	BRCA	tumor	4.4758
TCGA-GM-A3XG-01	BRCA	tumor	5.1202
TCGA-GM-A3XL-01	BRCA	tumor	4.1828
TCGA-GM-A3XN-01	BRCA	tumor	4.554
TCGA-GM-A4E0-01	BRCA	tumor	4.4628
TCGA-GM-A5PV-01	BRCA	tumor	4.7814
TCGA-GM-A5PX-01	BRCA	tumor	4.7587
TCGA-HN-A2NL-01	BRCA	tumor	4.4996
TCGA-HN-A2OB-01	BRCA	tumor	5.4152
TCGA-JL-A3YW-01	BRCA	tumor	3.9608
TCGA-JL-A3YX-01	BRCA	tumor	4.843
TCGA-LD-A66U-01	BRCA	tumor	4.4602
TCGA-LD-A74U-01	BRCA	tumor	5.2604
TCGA-LD-A7W5-01	BRCA	tumor	5.0171
TCGA-LD-A7W6-01	BRCA	tumor	5.0383
TCGA-LD-A9QF-01	BRCA	tumor	4.2624
TCGA-LL-A440-01	BRCA	tumor	5.3053
TCGA-LL-A441-01	BRCA	tumor	5.4549
TCGA-LL-A442-01	BRCA	tumor	5.2858
TCGA-LL-A50Y-01	BRCA	tumor	4.4516
TCGA-LL-A5YL-01	BRCA	tumor	3.7006
TCGA-LL-A5YM-01	BRCA	tumor	4.8385
TCGA-LL-A5YN-01	BRCA	tumor	4.7523
TCGA-LL-A5YO-01	BRCA	tumor	3.8719
TCGA-LL-A5YP-01	BRCA	tumor	5.6876
TCGA-LL-A6FP-01	BRCA	tumor	3.7324
TCGA-LL-A6FQ-01	BRCA	tumor	4.2427
TCGA-LL-A6FR-01	BRCA	tumor	5.9084
TCGA-LL-A73Y-01	BRCA	tumor	5.5811
TCGA-LL-A73Z-01	BRCA	tumor	4.8095
TCGA-LL-A740-01	BRCA	tumor	4.5386
TCGA-LL-A7SZ-01	BRCA	tumor	2.8819
TCGA-LL-A7T0-01	BRCA	tumor	4.3597
TCGA-LL-A8F5-01	BRCA	tumor	4.5934
TCGA-LL-A9Q3-01	BRCA	tumor	4.9491
TCGA-LQ-A4E4-01	BRCA	tumor	4.5497
TCGA-MS-A51U-01	BRCA	tumor	4.8655
TCGA-OK-A5Q2-01	BRCA	tumor	4.8983
TCGA-OL-A5D6-01	BRCA	tumor	4.421
TCGA-OL-A5D7-01	BRCA	tumor	5.2126
TCGA-OL-A5D8-01	BRCA	tumor	5.6106
TCGA-OL-A5DA-01	BRCA	tumor	4.842
TCGA-OL-A5RU-01	BRCA	tumor	4.7851
TCGA-OL-A5RV-01	BRCA	tumor	5.4654
TCGA-OL-A5RW-01	BRCA	tumor	6.3354
TCGA-OL-A5RX-01	BRCA	tumor	5.3782
TCGA-OL-A5RY-01	BRCA	tumor	4.3111
TCGA-OL-A5RZ-01	BRCA	tumor	4.7077
TCGA-OL-A5S0-01	BRCA	tumor	5.4621
TCGA-OL-A66H-01	BRCA	tumor	4.9874
TCGA-OL-A66I-01	BRCA	tumor	5.3792
TCGA-OL-A66J-01	BRCA	tumor	5.0631
TCGA-OL-A66K-01	BRCA	tumor	5.1563
TCGA-OL-A66L-01	BRCA	tumor	3.8501
TCGA-OL-A66N-01	BRCA	tumor	4.4108
TCGA-OL-A66O-01	BRCA	tumor	4.2906
TCGA-OL-A66P-01	BRCA	tumor	3.6266
TCGA-OL-A6VO-01	BRCA	tumor	5.3498
TCGA-OL-A6VQ-01	BRCA	tumor	4.5916
TCGA-OL-A6VR-01	BRCA	tumor	4.9016
TCGA-OL-A97C-01	BRCA	tumor	5.2017
TCGA-PE-A5DC-01	BRCA	tumor	4.5485
TCGA-PE-A5DD-01	BRCA	tumor	4.927
TCGA-PE-A5DE-01	BRCA	tumor	4.3068
TCGA-PL-A8LV-01	BRCA	tumor	5.9846
TCGA-PL-A8LX-01	BRCA	tumor	4.7971
TCGA-PL-A8LY-01	BRCA	tumor	5.2664
TCGA-PL-A8LZ-01	BRCA	tumor	5.2017
TCGA-S3-A6ZF-01	BRCA	tumor	5.1281
TCGA-S3-A6ZG-01	BRCA	tumor	4.5255
TCGA-S3-A6ZH-01	BRCA	tumor	5.0032
TCGA-S3-AA0Z-01	BRCA	tumor	6.0063
TCGA-S3-AA10-01	BRCA	tumor	5.2601
TCGA-S3-AA11-01	BRCA	tumor	4.943
TCGA-S3-AA12-01	BRCA	tumor	4.4061
TCGA-S3-AA14-01	BRCA	tumor	5.1883
TCGA-S3-AA15-01	BRCA	tumor	4.4162
TCGA-S3-AA17-01	BRCA	tumor	3.8411
TCGA-UL-AAZ6-01	BRCA	tumor	5.3872
TCGA-UU-A93S-01	BRCA	tumor	5.2932
TCGA-V7-A7HQ-01	BRCA	tumor	4.5814
TCGA-W8-A86G-01	BRCA	tumor	5.1371
TCGA-WT-AB41-01	BRCA	tumor	5.811
TCGA-WT-AB44-01	BRCA	tumor	4.2586
TCGA-XX-A899-01	BRCA	tumor	5.1148
TCGA-XX-A89A-01	BRCA	tumor	4.7613
TCGA-Z7-A8R5-01	BRCA	tumor	4.8958
TCGA-Z7-A8R6-01	BRCA	tumor	4.3834
TCGA-2W-A8YY-01	CESC	tumor	4.774
TCGA-4J-AA1J-01	CESC	tumor	4.7231
TCGA-BI-A0VR-01	CESC	tumor	4.7258
TCGA-BI-A0VS-01	CESC	tumor	4.9896
TCGA-BI-A20A-01	CESC	tumor	5.5509
TCGA-C5-A0TN-01	CESC	tumor	3.4543
TCGA-C5-A1BE-01	CESC	tumor	4.579
TCGA-C5-A1BF-01	CESC	tumor	4.5723
TCGA-C5-A1BI-01	CESC	tumor	3.7898
TCGA-C5-A1BJ-01	CESC	tumor	5.0943
TCGA-C5-A1BK-01	CESC	tumor	3.8759
TCGA-C5-A1BL-01	CESC	tumor	4.3111
TCGA-C5-A1BM-01	CESC	tumor	3.3235
TCGA-C5-A1BN-01	CESC	tumor	4.7704
TCGA-C5-A1BQ-01	CESC	tumor	4.6364
TCGA-C5-A1M5-01	CESC	tumor	5.8543
TCGA-C5-A1M6-01	CESC	tumor	5.9969
TCGA-C5-A1M7-01	CESC	tumor	4.8053
TCGA-C5-A1M8-01	CESC	tumor	4.774
TCGA-C5-A1M9-01	CESC	tumor	5.0862
TCGA-C5-A1ME-01	CESC	tumor	5.2411
TCGA-C5-A1MF-01	CESC	tumor	4.7624
TCGA-C5-A1MH-01	CESC	tumor	4.1178
TCGA-C5-A1MI-01	CESC	tumor	4.5614
TCGA-C5-A1MJ-01	CESC	tumor	4.7448
TCGA-C5-A1MK-01	CESC	tumor	4.8724
TCGA-C5-A1ML-01	CESC	tumor	5.2468
TCGA-C5-A1MN-01	CESC	tumor	5.5286
TCGA-C5-A1MP-01	CESC	tumor	4.2556
TCGA-C5-A1MQ-01	CESC	tumor	3.8964
TCGA-C5-A2LS-01	CESC	tumor	6.0781
TCGA-C5-A2LT-01	CESC	tumor	5.8339
TCGA-C5-A2LV-01	CESC	tumor	4.1579
TCGA-C5-A2LX-01	CESC	tumor	4.8605
TCGA-C5-A2LY-01	CESC	tumor	4.7464
TCGA-C5-A2LZ-01	CESC	tumor	4.9946
TCGA-C5-A2M1-01	CESC	tumor	3.6916
TCGA-C5-A2M2-01	CESC	tumor	5.4026
TCGA-C5-A3HD-01	CESC	tumor	4.6594
TCGA-C5-A3HE-01	CESC	tumor	4.2691
TCGA-C5-A3HF-01	CESC	tumor	5.0913
TCGA-C5-A3HL-01	CESC	tumor	4.7597
TCGA-C5-A7CG-01	CESC	tumor	4.7698
TCGA-C5-A7CH-01	CESC	tumor	3.8541
TCGA-C5-A7CJ-01	CESC	tumor	4.981
TCGA-C5-A7CK-01	CESC	tumor	4.7682
TCGA-C5-A7CL-01	CESC	tumor	4.843
TCGA-C5-A7CM-01	CESC	tumor	5.1048
TCGA-C5-A7CO-01	CESC	tumor	4.162
TCGA-C5-A7UC-01	CESC	tumor	5.1396
TCGA-C5-A7UE-01	CESC	tumor	4.7819
TCGA-C5-A7UH-01	CESC	tumor	5.0264
TCGA-C5-A7UI-01	CESC	tumor	4.0497
TCGA-C5-A7X3-01	CESC	tumor	4.5192
TCGA-C5-A7X5-01	CESC	tumor	5.9381
TCGA-C5-A7X8-01	CESC	tumor	5.0653
TCGA-C5-A7XC-01	CESC	tumor	4.8425
TCGA-C5-A8XH-01	CESC	tumor	4.0601
TCGA-C5-A8XI-01	CESC	tumor	5.133
TCGA-C5-A8XJ-01	CESC	tumor	5.142
TCGA-C5-A8XK-01	CESC	tumor	5.3726
TCGA-C5-A8YQ-01	CESC	tumor	5.5955
TCGA-C5-A8YR-01	CESC	tumor	5.9227
TCGA-C5-A8YT-01	CESC	tumor	5.4493
TCGA-C5-A8ZZ-01	CESC	tumor	5.7315
TCGA-C5-A901-01	CESC	tumor	4.518
TCGA-C5-A902-01	CESC	tumor	4.7453
TCGA-C5-A905-01	CESC	tumor	5.6551
TCGA-C5-A907-01	CESC	tumor	5.1478
TCGA-DG-A2KH-01	CESC	tumor	5.6065
TCGA-DG-A2KJ-01	CESC	tumor	3.3675
TCGA-DG-A2KK-01	CESC	tumor	5.0295
TCGA-DG-A2KL-01	CESC	tumor	4.4932
TCGA-DG-A2KM-01	CESC	tumor	4.1027
TCGA-DR-A0ZL-01	CESC	tumor	5.1867
TCGA-DR-A0ZM-01	CESC	tumor	3.3869
TCGA-DS-A0VK-01	CESC	tumor	5.4858
TCGA-DS-A0VL-01	CESC	tumor	4.6171
TCGA-DS-A0VM-01	CESC	tumor	4.2518
TCGA-DS-A0VN-01	CESC	tumor	4.5066
TCGA-DS-A1O9-01	CESC	tumor	4.3097
TCGA-DS-A1OA-01	CESC	tumor	4.9887
TCGA-DS-A1OB-01	CESC	tumor	4.1628
TCGA-DS-A1OC-01	CESC	tumor	4.3876
TCGA-DS-A1OD-01	CESC	tumor	5.496
TCGA-DS-A3LQ-01	CESC	tumor	4.314
TCGA-DS-A5RQ-01	CESC	tumor	4.6491
TCGA-DS-A7WF-01	CESC	tumor	5.4819
TCGA-DS-A7WH-01	CESC	tumor	5.2396
TCGA-DS-A7WI-01	CESC	tumor	4.582
TCGA-EA-A1QS-01	CESC	tumor	6.5336
TCGA-EA-A1QT-01	CESC	tumor	4.6468
TCGA-EA-A3HQ-01	CESC	tumor	5.0896
TCGA-EA-A3HR-01	CESC	tumor	5.0558
TCGA-EA-A3HS-01	CESC	tumor	5.5037
TCGA-EA-A3HT-01	CESC	tumor	5.7339
TCGA-EA-A3HU-01	CESC	tumor	5.1231
TCGA-EA-A3QD-01	CESC	tumor	4.1285
TCGA-EA-A3QE-01	CESC	tumor	3.5324
TCGA-EA-A3Y4-01	CESC	tumor	4.085
TCGA-EA-A410-01	CESC	tumor	4.499
TCGA-EA-A411-01	CESC	tumor	4.7746
TCGA-EA-A439-01	CESC	tumor	5.7426
TCGA-EA-A43B-01	CESC	tumor	3.9421
TCGA-EA-A44S-01	CESC	tumor	4.4628
TCGA-EA-A4BA-01	CESC	tumor	4.2041
TCGA-EA-A50E-01	CESC	tumor	3.7846
TCGA-EA-A556-01	CESC	tumor	4.9279
TCGA-EA-A5FO-01	CESC	tumor	6.1258
TCGA-EA-A5O9-01	CESC	tumor	4.7555
TCGA-EA-A5ZD-01	CESC	tumor	6.0427
TCGA-EA-A5ZE-01	CESC	tumor	5.4595
TCGA-EA-A5ZF-01	CESC	tumor	6.4552
TCGA-EA-A6QX-01	CESC	tumor	3.9374
TCGA-EA-A78R-01	CESC	tumor	4.2601
TCGA-EA-A97N-01	CESC	tumor	4.9787
TCGA-EK-A2GZ-01	CESC	tumor	4.0251
TCGA-EK-A2H0-01	CESC	tumor	3.6589
TCGA-EK-A2H1-01	CESC	tumor	4.2906
TCGA-EK-A2IP-01	CESC	tumor	4.4277
TCGA-EK-A2IR-01	CESC	tumor	4.3765
TCGA-EK-A2PG-01	CESC	tumor	4.8753
TCGA-EK-A2PI-01	CESC	tumor	4.6029
TCGA-EK-A2PK-01	CESC	tumor	4.1644
TCGA-EK-A2PL-01	CESC	tumor	4.7274
TCGA-EK-A2PM-01	CESC	tumor	4.8167
TCGA-EK-A2R7-01	CESC	tumor	5.2732
TCGA-EK-A2R8-01	CESC	tumor	4.4033
TCGA-EK-A2R9-01	CESC	tumor	6.2042
TCGA-EK-A2RA-01	CESC	tumor	5.7225
TCGA-EK-A2RB-01	CESC	tumor	3.8759
TCGA-EK-A2RC-01	CESC	tumor	4.717
TCGA-EK-A2RE-01	CESC	tumor	3.6983
TCGA-EK-A2RJ-01	CESC	tumor	2.9148
TCGA-EK-A2RK-01	CESC	tumor	4.756
TCGA-EK-A2RL-01	CESC	tumor	5.9596
TCGA-EK-A2RM-01	CESC	tumor	5.2555
TCGA-EK-A2RN-01	CESC	tumor	3.421
TCGA-EK-A2RO-01	CESC	tumor	5.0202
TCGA-EK-A3GJ-01	CESC	tumor	4.3951
TCGA-EK-A3GK-01	CESC	tumor	4.5742
TCGA-EK-A3GM-01	CESC	tumor	5.0704
TCGA-EK-A3GN-01	CESC	tumor	4.8585
TCGA-EX-A1H5-01	CESC	tumor	5.3035
TCGA-EX-A1H6-01	CESC	tumor	4.7661
TCGA-EX-A3L1-01	CESC	tumor	4.9317
TCGA-EX-A449-01	CESC	tumor	4.8074
TCGA-EX-A69L-01	CESC	tumor	5.4874
TCGA-EX-A69M-01	CESC	tumor	4.6212
TCGA-EX-A8YF-01	CESC	tumor	5.1732
TCGA-FU-A23K-01	CESC	tumor	4.0127
TCGA-FU-A23L-01	CESC	tumor	4.8345
TCGA-FU-A2QG-01	CESC	tumor	4.1417
TCGA-FU-A3EO-01	CESC	tumor	4.936
TCGA-FU-A3EO-11	CESC	normal	6.4058
TCGA-FU-A3HY-01	CESC	tumor	3.6703
TCGA-FU-A3HZ-01	CESC	tumor	3.9012
TCGA-FU-A3NI-01	CESC	tumor	4.8007
TCGA-FU-A3TQ-01	CESC	tumor	3.7127
TCGA-FU-A3TX-01	CESC	tumor	5.4575
TCGA-FU-A3WB-01	CESC	tumor	5.6378
TCGA-FU-A3YQ-01	CESC	tumor	3.5523
TCGA-FU-A40J-01	CESC	tumor	5.3363
TCGA-FU-A57G-01	CESC	tumor	5.0095
TCGA-FU-A5XV-01	CESC	tumor	4.5602
TCGA-FU-A770-01	CESC	tumor	5.3579
TCGA-GH-A9DA-01	CESC	tumor	5.639
TCGA-HG-A2PA-01	CESC	tumor	4.1053
TCGA-HM-A3JJ-01	CESC	tumor	5.0532
TCGA-HM-A3JJ-11	CESC	normal	5.6985
TCGA-HM-A3JK-01	CESC	tumor	5.3615
TCGA-HM-A4S6-01	CESC	tumor	4.7176
TCGA-HM-A6W2-01	CESC	tumor	4.6679
TCGA-HM-A6W2-06	CESC	tumor	6.0405
TCGA-IR-A3L7-01	CESC	tumor	4.861
TCGA-IR-A3LA-01	CESC	tumor	5.0519
TCGA-IR-A3LB-01	CESC	tumor	4.8734
TCGA-IR-A3LC-01	CESC	tumor	5.1688
TCGA-IR-A3LF-01	CESC	tumor	5.0575
TCGA-IR-A3LH-01	CESC	tumor	5.4213
TCGA-IR-A3LI-01	CESC	tumor	5.119
TCGA-IR-A3LK-01	CESC	tumor	3.4635
TCGA-IR-A3LL-01	CESC	tumor	4.1579
TCGA-JW-A5VG-01	CESC	tumor	4.7517
TCGA-JW-A5VH-01	CESC	tumor	4.4364
TCGA-JW-A5VI-01	CESC	tumor	4.9322
TCGA-JW-A5VJ-01	CESC	tumor	4.8505
TCGA-JW-A5VK-01	CESC	tumor	5.3667
TCGA-JW-A5VL-01	CESC	tumor	4.5705
TCGA-JW-A69B-01	CESC	tumor	4.7719
TCGA-JW-A852-01	CESC	tumor	4.7571
TCGA-JW-AAVH-01	CESC	tumor	5.2056
TCGA-JX-A3PZ-01	CESC	tumor	3.9654
TCGA-JX-A3Q0-01	CESC	tumor	5.0282
TCGA-JX-A3Q8-01	CESC	tumor	5.2862
TCGA-JX-A5QV-01	CESC	tumor	5.5747
TCGA-LP-A4AU-01	CESC	tumor	4.6566
TCGA-LP-A4AV-01	CESC	tumor	4.2204
TCGA-LP-A4AW-01	CESC	tumor	5.2319
TCGA-LP-A4AX-01	CESC	tumor	3.3661
TCGA-LP-A5U2-01	CESC	tumor	4.8924
TCGA-LP-A5U3-01	CESC	tumor	4.2743
TCGA-LP-A7HU-01	CESC	tumor	5.6153
TCGA-MA-AA3W-01	CESC	tumor	5.0917
TCGA-MA-AA3X-01	CESC	tumor	4.6531
TCGA-MA-AA3Y-01	CESC	tumor	4.1748
TCGA-MA-AA3Z-01	CESC	tumor	4.6543
TCGA-MA-AA41-01	CESC	tumor	4.1136
TCGA-MA-AA42-01	CESC	tumor	4.4516
TCGA-MA-AA43-01	CESC	tumor	4.8238
TCGA-MU-A51Y-01	CESC	tumor	5.2242
TCGA-MU-A5YI-01	CESC	tumor	5.4845
TCGA-MU-A8JM-01	CESC	tumor	5.2048
TCGA-MY-A5BD-01	CESC	tumor	5.2858
TCGA-MY-A5BE-01	CESC	tumor	4.3335
TCGA-MY-A5BF-01	CESC	tumor	3.5161
TCGA-MY-A5BF-11	CESC	normal	5.1102
TCGA-MY-A913-01	CESC	tumor	4.3555
TCGA-PN-A8MA-01	CESC	tumor	5.2612
TCGA-Q1-A5R1-01	CESC	tumor	5.126
TCGA-Q1-A5R2-01	CESC	tumor	5.0862
TCGA-Q1-A5R3-01	CESC	tumor	4.7608
TCGA-Q1-A6DT-01	CESC	tumor	5.1065
TCGA-Q1-A6DV-01	CESC	tumor	5.6197
TCGA-Q1-A6DW-01	CESC	tumor	5.6916
TCGA-Q1-A73O-01	CESC	tumor	4.7253
TCGA-Q1-A73P-01	CESC	tumor	5.0032
TCGA-Q1-A73Q-01	CESC	tumor	4.5898
TCGA-Q1-A73R-01	CESC	tumor	5.5286
TCGA-Q1-A73S-01	CESC	tumor	4.1867
TCGA-R2-A69V-01	CESC	tumor	3.4007
TCGA-RA-A741-01	CESC	tumor	5.3324
TCGA-UC-A7PD-01	CESC	tumor	3.4868
TCGA-UC-A7PF-01	CESC	tumor	4.4337
TCGA-UC-A7PG-01	CESC	tumor	4.4156
TCGA-UC-A7PG-06	CESC	tumor	4.8289
TCGA-UC-A7PI-01	CESC	tumor	5.8647
TCGA-VS-A8EB-01	CESC	tumor	5.6468
TCGA-VS-A8EC-01	CESC	tumor	5.2323
TCGA-VS-A8EG-01	CESC	tumor	5.2514
TCGA-VS-A8EH-01	CESC	tumor	5.3858
TCGA-VS-A8EI-01	CESC	tumor	5.0166
TCGA-VS-A8EJ-01	CESC	tumor	5.7645
TCGA-VS-A8EK-01	CESC	tumor	4.8545
TCGA-VS-A8EL-01	CESC	tumor	4.5571
TCGA-VS-A8Q8-01	CESC	tumor	4.2676
TCGA-VS-A8Q9-01	CESC	tumor	6.5253
TCGA-VS-A8QA-01	CESC	tumor	6.2159
TCGA-VS-A8QC-01	CESC	tumor	5.5829
TCGA-VS-A8QF-01	CESC	tumor	4.3569
TCGA-VS-A8QH-01	CESC	tumor	4.449
TCGA-VS-A8QM-01	CESC	tumor	5.1712
TCGA-VS-A94W-01	CESC	tumor	6.0363
TCGA-VS-A94X-01	CESC	tumor	5.2947
TCGA-VS-A94Y-01	CESC	tumor	5.3317
TCGA-VS-A94Z-01	CESC	tumor	5.0317
TCGA-VS-A950-01	CESC	tumor	5.2533
TCGA-VS-A952-01	CESC	tumor	4.4297
TCGA-VS-A953-01	CESC	tumor	5.5314
TCGA-VS-A954-01	CESC	tumor	5.064
TCGA-VS-A957-01	CESC	tumor	5.4647
TCGA-VS-A958-01	CESC	tumor	4.4726
TCGA-VS-A959-01	CESC	tumor	5.2721
TCGA-VS-A9U5-01	CESC	tumor	4.4816
TCGA-VS-A9U6-01	CESC	tumor	6.8637
TCGA-VS-A9U7-01	CESC	tumor	5.3456
TCGA-VS-A9UB-01	CESC	tumor	4.7469
TCGA-VS-A9UC-01	CESC	tumor	5.0726
TCGA-VS-A9UD-01	CESC	tumor	3.3577
TCGA-VS-A9UH-01	CESC	tumor	4.7913
TCGA-VS-A9UI-01	CESC	tumor	5.0299
TCGA-VS-A9UJ-01	CESC	tumor	5.0081
TCGA-VS-A9UL-01	CESC	tumor	5.0436
TCGA-VS-A9UM-01	CESC	tumor	4.9468
TCGA-VS-A9UO-01	CESC	tumor	4.7608
TCGA-VS-A9UP-01	CESC	tumor	5.5895
TCGA-VS-A9UQ-01	CESC	tumor	6.0968
TCGA-VS-A9UR-01	CESC	tumor	5.3548
TCGA-VS-A9UT-01	CESC	tumor	4.4115
TCGA-VS-A9UU-01	CESC	tumor	4.8329
TCGA-VS-A9UV-01	CESC	tumor	5.441
TCGA-VS-A9UY-01	CESC	tumor	4.5994
TCGA-VS-A9UZ-01	CESC	tumor	5.3241
TCGA-VS-A9V0-01	CESC	tumor	5.176
[truncated: 8,605 more rows]
